# Supplementary material for: Metabolomic Analysis of Plasma from Breast Cancer Patients Using Ultra-High-Performance Liquid Chromatography Coupled with Mass Spectrometry: An Untargeted Study
Source: Metabolites. 2022 May 17;12(5):447. doi: 10.3390/metabo12050447 (PMC9147455; doi:10.3390/metabo12050447)
Supplement: Supplementary file 1 [file metabolites-12-00447-s001.zip]

Archive with 4 entries (4 files):
- Figure S1.jpg
- Figure S2.jpg
- Figure S3.jpg
- Supplemetary Tables.xlsx
