# Supplementary material for: Metabolomic Analysis of Plasma from Breast Cancer Patients Using Ultra-High-Performance Liquid Chromatography Coupled with Mass Spectrometry: An Untargeted Study
Source: Metabolites. 2022 May 17;12(5):447. doi: 10.3390/metabo12050447 (PMC9147455; doi:10.3390/metabo12050447)
Supplement: Supplementary file 1 [file metabolites-12-00447-s001.zip › Supplemetary Tables.xlsx]

## Sheet: Supplementary Table S1
m/z	Adduct	Query Mass	Name	Formula	Exact Mass	PPM Error	PubChem CID	HMDB	KEGG
171.139	M+H	170.131	1,5-Naphthalenediol, decahydro-	C10H18O2	170.131	4	103728		None
171.139	M+H	170.131	3-Methyl-2-butenoic acid, 2,2-dimethylpropyl ester	C10H18O2	170.131	4	557937		None
171.139	M+H	170.131	Hexanoic acid, cyclobutyl ester	C10H18O2	170.131	4	567298		None
171.139	M+H	170.131	7-Methyl-3-methylideneoct-6-ene-1,2-diol	C10H18O2	170.131	4			None
171.139	M+H	170.131	(\xc2\xb1)-trans-Linalyl oxide;TRANS-LINALOOL OXIDE;trans-Linalool oxide (furanoid);Linalool oxide;Linalyl oxide;2-ETHENYL-2-METHYL-5-(1-METHYL-1-HYDROXY)ETHYLTETRAHYDROFURAN;(\xc2\xb1)-cis-Linalyl oxide;linalool oxide (cis-, furanoid)	C10H18O2	170.131	4	6432254; 6431475; 22310; 6428573; 6429054	HMDB0040727;HMDB0035907;HMDB0040726	None
171.139	M+H	170.131	8-Methyl-6-nonenoic acid;(6E)-8-Methyl-6-nonenoic acid;8-Methylnonenoate	C10H18O2	170.131	4	549924; 5365959	HMDB0012183	C18202
171.139	M+H	170.131	Ethyl 3-octenoate;ethyl 3E-octenoate	C10H18O2	170.131	4	5364397	HMDB0032275;HMDB0032275;HMDB0032275	None
171.139	M+H	170.131	Bicyclo[2.2.1]heptane-2,5-diol, 1,7,7-trimethyl-, (2-endo,5-exo)-	C10H18O2	170.131	4	535224		None
171.139	M+H	170.131	b(1R,2'S)-[1,1'-[Bicyclopentyl]-2,2'-diol	C10H18O2	170.131	4	558565		None
171.139	M+H	170.131	Methyl (2E)-non-2-enoate	C10H18O2	170.131	4			None
171.139	M+H	170.131	Cyclobutanecarboxylic acid, 3-methylbutyl ester	C10H18O2	170.131	4	543895		None
171.139	M+H	170.131	METHACRYLIC ACID HEXYL ESTER	C10H18O2	170.131	4	8872		None
171.139	M+H	170.131	Cyclopentanecarboxylic acid, 2-methylpropyl ester	C10H18O2	170.131	4	566247		None
171.139	M+H	170.131	1-Octen-4-ol acetate	C10H18O2	170.131	4	539454		None
171.139	M+H	170.131	2-Cyclohexylethyl acetate;Cyclohexylethyl acetate	C10H18O2	170.131	4	30771	HMDB0031362;HMDB0031362	None
171.139	M+H	170.131	Oct-1-en-3-yl acetate	C10H18O2	170.131	4			None
171.139	M+H	170.131	Isodecenoic acid	C10H18O2	170.131	4	5282727		None
171.139	M+H	170.131	1-Methyl-cyclohexyl propionate	C10H18O2	170.131	4	565892		None
171.139	M+H	170.131	2-Ethoxy-5-(propan-2-yl)-3,4-dihydro-2H-pyran	C10H18O2	170.131	4			None
171.139	M+H	170.131	(R)-gamma-Decalactone;xi-5-Hexyldihydro-2(3H)-furanone;GAMMA-DECALACTONE	C10H18O2	170.131	4	183870; 12813	HMDB0037217	None
171.139	M+H	170.131	4-Methylpent-4-en-2-yl 2-methylpropanoate	C10H18O2	170.131	4			None
171.139	M+H	170.131	3-Methylpentyl 2-methylprop-2-enoate	C10H18O2	170.131	4			None
171.139	M+H	170.131	(4R,7S)-7-Isopropyl-4-methyloxepan-2-one;7-Isopropyl-4-methyloxepan-2-one;2-Oxepanone, 4-methyl-7-(1-methylethyl)-;Menthone lactone;(4R,7R)-7-isopropyl-4-methyloxepan-2-one	C10H18O2	170.131	4	11116489; 62349; 12312747	HMDB0040330	C18027;C18066
171.139	M+H	170.131	2E-Octenyl acetate;2-Octenyl acetate	C10H18O2	170.131	4	5463875; 12807117	HMDB0031297	None
171.139	M+H	170.131	3,8-Decanedione	C10H18O2	170.131	4	546170		None
171.139	M+H	170.131	2-Hydroxycineol;6-endo-hydroxycineole;2-Exo-hydroxy-1,8-cineole	C10H18O2	170.131	4	529885; 6857383	HMDB0059852;HMDB0059610	C20326;C03092
171.139	M+H	170.131	Vinyl caprylate	C10H18O2	170.131	4	13164		None
171.139	M+H	170.131	(1R,2R,4S)-Limonene-1,2-diol;p-Menth-8-ene-1,2-diol;Limonene-1,2-diol	C10H18O2	170.131	4	11217495; 94217; 441246		C19082;C18020;C07276
171.139	M+H	170.131	9-Decenoic acid;Caproleic acid	C10H18O2	170.131	4	61743	HMDB0031003	None
171.139	M+H	170.131	4-(2-Methylpropoxy)cyclohexan-1-one	C10H18O2	170.131	4			None
171.139	M+H	170.131	1-(1-Methoxymethoxyethyl)cyclohexene	C10H18O2	170.131	4	542494		None
171.139	M+H	170.131	Pent-4-en-1-yl 2-methylbutanoate	C10H18O2	170.131	4	91694415		None
171.139	M+H	170.131	(+)-6-Hydroxy-2,6-dimethyl-7-octen-4-one	C10H18O2	170.131	4	522417	HMDB0039149	None
171.139	M+H	170.131	Ethyl (E)-2-octenoate;trans-2-Octenoic acid, ethyl ester	C10H18O2	170.131	4	5352768; 5364399	HMDB0037497	None
171.139	M+H	170.131	TRANS-2-HEXENYL ISOBUTYRATE	C10H18O2	170.131	4	5352462		None
171.139	M+H	170.131	4-Methyl-1-hepten-4-ol acetate	C10H18O2	170.131	4	538363		None
171.139	M+H	170.131	3-HEXYL-GAMMA-BUTYROLACTONE	C10H18O2	170.131	4	112656		None
171.139	M+H	170.131	C10:1n-6	C10H18O2	170.131	4		HMDB0004981	None
171.139	M+H	170.131	Pentyl 3-methyl-2-butenoate	C10H18O2	170.131	4			None
171.139	M+H	170.131	Methyl 6E-nonenoate;6-Nonenoic acid, methyl ester;formyl 6E-nonenoate	C10H18O2	170.131	4	5366843		None
171.139	M+H	170.131	Cyclohexyl butanoate;CYCLOHEXYL BUTYRATE	C10H18O2	170.131	4	243783	HMDB0034427	None
171.139	M+H	170.131	.alpha.-Multistriatin	C10H18O2	170.131	4	545115		None
171.139	M+H	170.131	(+-)-trans-1-Isopropenyl-4-methyl-1,4-cyclohexanediol	C10H18O2	170.131	4	577045		None
171.139	M+H	170.131	Methyl 2-nonenoate	C10H18O2	170.131	4	5357388	HMDB0040194	None
171.139	M+H	170.131	2-Propanone, 1-(2-methoxycyclohexyl)-	C10H18O2	170.131	4	574348		None
171.139	M+H	170.131	2,6-dimethyl-2E,7-octadiene-1,6-diol;(E)-3,7-Dimethylocta-1,6-diene-3,8-diol;(E)-3,7-dimethylocta-1,6-dien-3,8-diol;(2E)-2,6-dimethylocta-2,7-diene-1,6-diol	C10H18O2	170.131	4	5280678		C04433;None
171.139	M+H	170.131	Methyl (xi)-3-nonenoate;3-Nonenoic acid, methyl ester	C10H18O2	170.131	4	14690973; 5366844	HMDB0029859	None
171.139	M+H	170.131	2-Hexenyl butanoate;TRANS-2-HEXENYL BUTYRATE;(E)-2-Hexenyl butyrate	C10H18O2	170.131	4	5352461	HMDB0034581;HMDB0034581;HMDB0034581	None
171.139	M+H	170.131	Butyl 2,2-dimethylcyclopropane-1-carboxylate	C10H18O2	170.131	4			None
171.139	M+H	170.131	4-Butoxycyclohexan-1-one	C10H18O2	170.131	4			None
171.139	M+H	170.131	2-(1,1-Dimethylethyl)-5-oxohexanal	C10H18O2	170.131	4	546990		None
171.139	M+H	170.131	Cyclobutanecarboxylic acid, 2,2-dimethylpropyl ester	C10H18O2	170.131	4	557907		None
171.139	M+H	170.131	2,4-Hexadiene, 1,1-diethoxy-, (E,E)-	C10H18O2	170.131	4	5369044		None
171.139	M+H	170.131	(3Z)-Hex-3-en-1-yl 2-methylpropanoate	C10H18O2	170.131	4			None
171.139	M+H	170.131	Pentanoic acid, cyclopentyl ester	C10H18O2	170.131	4	228763		None
171.139	M+H	170.131	3-Methyl-2,4-nonanedione	C10H18O2	170.131	4	529481	HMDB0034880	None
171.139	M+H	170.131	1,5-Dioxaspiro[5.5]undecane, 2-methyl-	C10H18O2	170.131	4	97842		None
171.139	M+H	170.131	2,6-Octadiene-4,5-diol, 3,6-dimethyl-	C10H18O2	170.131	4	5362856		None
171.139	M+H	170.131	2,10-Bornanediol, exo-	C10H18O2	170.131	4	565576		None
171.139	M+H	170.131	2,3-Decanedione	C10H18O2	170.131	4	11286718		None
171.139	M+H	170.131	3,6-Dimethyl-4-octyne-3,6-diol;3,6-Dimethyl-4-octyn-3,6-diol	C10H18O2	170.131	4	6546		None
171.139	M+H	170.131	3-Hexen-1-ol, 2,5-dimethyl-, acetate, (Z)-	C10H18O2	170.131	4	5367743		None
171.139	M+H	170.131	Cyclopentanone, 2-(1-hydroxypentyl)-	C10H18O2	170.131	4			None
171.139	M+H	170.131	4-Hexenoic acid, 2,2,5-trimethyl-, methyl ester	C10H18O2	170.131	4	550269		None
171.139	M+H	170.131	Hexyl methacrylate	C10H18O2	170.131	4			None
171.139	M+H	170.131	Camphanediol	C10H18O2	170.131	4			None
171.139	M+H	170.131	Pentanoic acid, 4-methyl-, 1-buten-1-yl ester	C10H18O2	170.131	4	5363653		None
171.139	M+H	170.131	Methyl cyclohexanepropionate;CYCLOHEXANEPROPIONIC ACID METHYL ESTER	C10H18O2	170.131	4	88651		None
171.139	M+H	170.131	4-Octen-3-one, 6-ethyl-7-hydroxy-	C10H18O2	170.131	4	5371510		None
171.139	M+H	170.131	Isopentyl 3-methyl-2-butenoate	C10H18O2	170.131	4	92570	HMDB0040530	None
171.139	M+H	170.131	Cyclopropanecarboxylic acid,4-methylpentyl ester	C10H18O2	170.131	4	550148		None
171.139	M+H	170.131	4a,8a-Naphthalenediol, octahydro-, cis-	C10H18O2	170.131	4	285903		None
171.139	M+H	170.131	ALLYL HEPTANOATE;2-Propenyl heptanoate	C10H18O2	170.131	4	8878	HMDB0040208	None
171.139	M+H	170.131	5,6,6-Trimethyl-hept-3-yne-2,5-diol	C10H18O2	170.131	4	538571		None
171.139	M+H	170.131	6-Decenoic acid;(E)-6-decenoic acid	C10H18O2	170.131	4	5362594	HMDB0041012;HMDB0041012;HMDB0041012	None
171.139	M+H	170.131	10-Hydroxygeraniol;(6E)-8-Hydroxygeraniol;10-hydroxynerol;9-Hydroxygeraniol	C10H18O2	170.131	4	5363397; 11480693; 13619433	HMDB0038744	C17621;None
171.139	M+H	170.131	Cyclopentanecarboxylic acid, butyl ester	C10H18O2	170.131	4	550335		None
171.139	M+H	170.131	Lilac alcohol	C10H18O2	170.131	4	526973	HMDB0036099	None
171.139	M+H	170.131	(S)-5-Butyl-5-ethyldihydrofuran-2(3H)-one	C10H18O2	170.131	4	7078387		None
171.139	M+H	170.131	2,7-Naphthalenediol, decahydro-	C10H18O2	170.131	4	285826		None
171.139	M+H	170.131	(+)-Neomatatabiol	C10H18O2	170.131	4	442429		C09790
171.139	M+H	170.131	3,4-DIHYDROXYCARANE	C10H18O2	170.131	4			None
171.139	M+H	170.131	Bicyclo[3.1.0]hexane-6-methanol, 2-hydroxy-1,4,4-trimethyl-	C10H18O2	170.131	4	538067		None
171.139	M+H	170.131	Butyl angelate 3-methyl-2-	C10H18O2	170.131	4	91698088		None
171.139	M+H	170.131	cis-4-Decenoic acid;4Z-decenoic acid;trans-4-Decenoic acid;Obtusilic acid;4-Decenoic acid	C10H18O2	170.131	4	5312351; 5282726; 93732	HMDB0004980;HMDB0004980;HMDB0004981;HMDB0000454	None
171.139	M+H	170.131	Cyclohexanemethyl propanoate	C10H18O2	170.131	4	545780		None
171.139	M+H	170.131	Cyclobutanecarboxylic acid, 2-pentyl ester	C10H18O2	170.131	4	544052		None
171.139	M+H	170.131	2-Propanone, 1-cyclopentyl-3-ethoxy-	C10H18O2	170.131	4	316616		None
171.139	M+H	170.131	Rosiridol	C10H18O2	170.131	4	22323960		None
171.139	M+H	170.131	2-decylenic acid;trans-Dec-2-enoic acid;TRANS-2-DECENOIC ACID;cis-2-Decenoic acid;cis-dec-2-enoic acid	C10H18O2	170.131	4	5282724; 5356596	HMDB0010726	None
171.139	M+H	170.131	TRANS-3-HEXENYL ISOBUTYRATE;cis-3-Hexenyl isobutyrate;3Z-Hexenyl isobutyrate	C10H18O2	170.131	4	6365985; 5352539	HMDB0040213	None
171.139	M+H	170.131	Cyclohexanebutanoic acid	C10H18O2	170.131	4	75200		None
171.139	M+H	170.131	Cyclobutanecarboxylic acid, pentyl ester	C10H18O2	170.131	4	544243		None
171.139	M+H	170.131	trans-4-Hydroxy-alpha,alpha,4-trimethylcyclohex-2-ene-1-methanol	C10H18O2	170.131	4			None
171.139	M+H	170.131	(S,E)-2,6-Dimethyl-5,7-octadiene-2,3-diol	C10H18O2	170.131	4	89802642	HMDB0035122	None
171.139	M+H	170.131	cis-3-Hexenyl butyrate;3Z-Hexenyl butyrate	C10H18O2	170.131	4	5352438	HMDB0033377;HMDB0033377;HMDB0033377	None
171.139	M+H	170.131	1,7-Dioxaspiro[5.6]dodecane	C10H18O2	170.131	4	14713423		None
171.139	M+H	170.131	2,4-Pentanedione, 3-isopentyl-	C10H18O2	170.131	4	537812		None
171.139	M+H	170.131	3-methyl-2-nonenoic acid	C10H18O2	170.131	4	5282667		None
171.139	M+H	170.131	(R)-(+)-Citronellic acid;(S)-(-)-Citronellic acid;Citronellate;Citronellic acid	C10H18O2	170.131	4	6999957; 6999955; 10402	HMDB0035837	None;C16462
171.139	M+H	170.131	Pentanoic acid, 2-penten-1-yl ester (Z)-	C10H18O2	170.131	4	5367937		None
171.139	M+H	170.131	Hexanoic acid, 2-butenyl ester	C10H18O2	170.131	4	5369196		None
171.139	M+H	170.131	(3R,6R)-2,2,6-Trimethyl-6-vinyltetrahydro-2H-pyran-3-ol;(-)-2,6,6-TRIMETHYL-2(R)-VINYL-5(R)-HYDROXYTETRAHYDROPYRAN;(+)-cis-Linalool 3,7-oxide;Linalool oxide III;Linalool oxide (trans-pyranoid);Cnidiol C	C10H18O2	170.131	4	6428574; 6427788; 26396	HMDB0041630;HMDB0041630;HMDB0031441;HMDB0031441;HMDB0031440;HMDB0035365	None
171.139	M+H	170.131	(S)-3-Acetyloctanal	C10H18O2	170.131	4	86289943		C21139
171.139	M+H	170.131	Prop-2-en-1-yl heptanoate	C10H18O2	170.131	4			None
171.139	M+H	170.131	Hydroperoxide, 2,6,6-trimethylbicyclo[3.1.1]heptyl	C10H18O2	170.131	4			None
171.139	M+H	170.131	2,3-Naphthalenediol, decahydro-, (2.alpha.,3.beta.,4a.alpha.,8a.beta.)-	C10H18O2	170.131	4	572590		None
171.139	M+H	170.131	3,5-Heptanedione, 2,2,6-trimethyl-	C10H18O2	170.131	4	81780		None
171.139	M+H	170.131	(E)-3-(Tetrahydro-5,5-dimethyl-2-furanyl)-2-buten-1-ol	C10H18O2	170.131	4	131751871	HMDB0035839	None
171.139	M+H	170.131	Oxiranemethanol, 3-methyl-3-(4-methyl-3-pentenyl)-;3,7-DIMETHYL-2,3-EPOXY-6-OCTEN-1-OL	C10H18O2	170.131	4	530403		None
171.139	M+H	170.131	trans-p-Menth-2-ene-1,4-diol	C10H18O2	170.131	4	300085	HMDB0037021	None
171.139	M+H	170.131	Methyl 3-nonenoate	C10H18O2	170.131	4			None
171.139	M+H	170.131	2-ETHYLCYCLOHEXYL ACETATE	C10H18O2	170.131	4	53438159		None
171.139	M+H	170.131	Cyclohexaneacetic acid, ethyl ester	C10H18O2	170.131	4	21595		None
171.139	M+H	170.131	Hexanoic acid, 3-butenyl ester	C10H18O2	170.131	4	567194		None
171.139	M+H	170.131	D-CAMPHOLIC ACID	C10H18O2	170.131	4	520510		None
171.139	M+H	170.131	5-Decenoic acid	C10H18O2	170.131	4	5362593	HMDB0039768	None
171.139	M+H	170.131	alpha-Hexyl-gamma-butyrolactone	C10H18O2	170.131	4			None
171.139	M+H	170.131	3Z-Octenyl acetate	C10H18O2	170.131	4	5363208		None
171.139	M+H	170.131	Ethyl 2,2,3,3-tetramethylcyclopropane-carboxylate	C10H18O2	170.131	4	136614		None
171.139	M+H	170.131	5-Methyl-2-(2-methyl-2-tetrahydrofuryl)tetrahydrofuran	C10H18O2	170.131	4	558958		None
171.139	M+H	170.131	3-decylenic acid;TRANS-3-DECENOIC ACID;3Z-decenoic acid;3-Decenoic acid	C10H18O2	170.131	4	5282725; 5312350	HMDB0031002	None
171.139	M+H	170.131	b1,1'-Bicyclopentyl-1,1'-diol	C10H18O2	170.131	4	291783		None
171.139	M+H	170.131	3-Acetyl-2-octanone	C10H18O2	170.131	4	98194		None
171.139	M+H	170.131	7,12-Dioxaspiro[5.6]dodecane	C10H18O2	170.131	4	67438		None
171.139	M+H	170.131	1-Hexyne, 6-(1-ethoxyethoxy)-	C10H18O2	170.131	4	316886		None
171.139	M+H	170.131	Cyclooctanecarboxylic acid, methyl ester	C10H18O2	170.131	4	77313		None
171.139	M+H	170.131	p-Menth-8(10)-ene-2,9-diol	C10H18O2	170.131	4	565251		None
171.139	M+H	170.131	(1S-(1Alpha,2alpha,4beta))-1-isopropenyl-4-methyl-1,2-cyclohexanediol	C10H18O2	170.131	4	557148		None
171.139	M+H	170.131	Cyclohexene 3-(tert-butyl)peroxide	C10H18O2	170.131	4	556875		None
171.139	M+H	170.131	Ethenyl 2-ethylhexanoate	C10H18O2	170.131	4			None
171.139	M+H	170.131	1-(1-ETHOXY)ETHOXY-3-METHYL-2,4-PENTADIENE	C10H18O2	170.131	4	101588424		None
171.139	M+H	170.131	Cyclopentanecarboxylic acid, 1-methyl-3-(1-methylethyl)-, cis-	C10H18O2	170.131	4	243557		None
171.139	M+H	170.131	3,5-Heptanedione, 2,4,6-trimethyl	C10H18O2	170.131	4	551331		None
171.139	M+H	170.131	1-Methoxymethoxy-oct-2-yne	C10H18O2	170.131	4	542329		None
171.139	M+H	170.131	1-Cyclopropyl-4-methyl-1,3-cyclohexanediol	C10H18O2	170.131	4	73815131	HMDB0036992	None
171.139	M+H	170.131	ISOAMYL TIGLATE	C10H18O2	170.131	4	5463682		None
171.139	M+H	170.131	2-Pentenoic acid, 3,4,4-trimethyl-, ethyl ester	C10H18O2	170.131	4	5369087		None
171.139	M+H	170.131	Cyclobutanecarboxylic acid, 2-methylbutyl ester	C10H18O2	170.131	4	91695435		None
171.139	M+H	170.131	CYCLOHEXYL 2-METHYLPROPIONATE	C10H18O2	170.131	4	70792		None
171.139	M+H	170.131	Butanoic acid, 2-methyl-, 3-methyl-3-butenyl ester	C10H18O2	170.131	4	3019775		None
171.139	M+H	170.131	ethyl 2-octenoate	C10H18O2	170.131	4			None
171.139	M+H	170.131	3,7-dimethyl-2-octenoic acid	C10H18O2	170.131	4	5282653		None
171.139	M+H	170.131	2,6-Dimethyl-3,7-octadiene-2,6-diol	C10H18O2	170.131	4	5352451	HMDB0036990	None
171.139	M+H	170.131	Hex-3-en-1-yl 2-methylpropanoate	C10H18O2	170.131	4			None
171.139	M+H	170.131	{4-[(Ethenyloxy)methyl]cyclohexyl}methanol	C10H18O2	170.131	4			None
171.139	M+H	170.131	Methyl non-2-enoate	C10H18O2	170.131	4			None
171.139	M+H	170.131	Bicyclo(2.2.2)octane, 1,4-dimethoxy-	C10H18O2	170.131	4			None
171.139	M+H	170.131	7-Nonenoic acid, methyl ester	C10H18O2	170.131	4	5364695		None
171.139	M+H	170.131	1-Cyclohexylethyl acetate	C10H18O2	170.131	4			None
171.139	M+H	170.131	xi-Tetrahydro-3-pentyl-2H-pyran-2-one	C10H18O2	170.131	4	122977	HMDB0037632	None
171.139	M+H	170.131	trans-(2-Ethylcyclopentyl)methyl acetate	C10H18O2	170.131	4	91697713		None
171.139	M+H	170.131	trans-p-Menthan-7-oic acid	C10H18O2	170.131	4	81526		None
171.139	M+H	170.131	5Z-Octenyl acetate	C10H18O2	170.131	4	5352838	HMDB0029358	None
171.139	M+H	170.131	1-Octyne, 3-(methoxymethoxy)-	C10H18O2	170.131	4	542140		None
171.139	M+H	170.131	1,6-Dioxaspiro[4.5]decane, 9,9-dimethyl-	C10H18O2	170.131	4	560103		None
171.139	M+H	170.131	Cyclopropanecarboxylic acid, 2-pentyl-, methyl ester	C10H18O2	170.131	4	560088		None
171.139	M+H	170.131	Vinyl 2-ethylhexanoate	C10H18O2	170.131	4	62343		None
171.139	M+H	170.131	(\xc2\xb1)-6-Methyl-5-hepten-2-yl acetate	C10H18O2	170.131	4	87947	HMDB0030031	None
171.139	M+H	170.131	7-Oxabicyclo[4.1.0]heptane, 1-methoxy-2,2,6-trimethyl-	C10H18O2	170.131	4	549822		None
171.139	M+H	170.131	(-)-2,3-Pinanediol	C10H18O2	170.131	4	6553875		None
171.139	M+H	170.131	2,5-Dimethyl-2-(2-tetrahydrofuryl)tetrahydrofuran	C10H18O2	170.131	4	567156		None
171.139	M+H	170.131	6-Pentyltetrahydro-2H-pyran-2-one	C10H18O2	170.131	4			None
171.139	M+H	170.131	(3S,4R,5R,6R)-4,5-Bis(hydroxymethyl)-3,6-dimethylcyclohexene	C10H18O2	170.131	4	578229		None
171.139	M+H	170.131	Cyclohexanone, 4-methoxy-2,2,6-trimethyl-	C10H18O2	170.131	4	560260		None
171.139	M+H	170.131	6-Ethyl-3-(1-methylethyl)tetrahydro(2H)pyran-2-one	C10H18O2	170.131	4	549971		None
171.139	M+H	170.131	1-Octen-3-yl acetate	C10H18O2	170.131	4	17121	HMDB0032452	None
171.139	M+H	170.131	2,9-Decanedione	C10H18O2	170.131	4	537414		None
171.139	M+H	170.131	5-Nonenoic acid, methyl ester	C10H18O2	170.131	4	5366851		None
171.139	M+H	170.131	Bicyclo[2.2.1]heptane-2,3-diol, 1,7,7-trimethyl-, (2-endo,3-exo)-	C10H18O2	170.131	4	565281		None
171.139	M+H	170.131	Cyclohexene, 4-(dimethoxymethyl)-1-methyl-	C10H18O2	170.131	4	554654		None
171.139	M+H	170.131	Hexyl crotonate	C10H18O2	170.131	4	5356908	HMDB0036211	None
171.139	M+H	170.131	ethyl 4Z-octenoate;Ethyl 4E-octenoate	C10H18O2	170.131	4	5352799	HMDB0039795;HMDB0039795	None
171.139	M+H	170.131	Decahydro-naphthalene-1,8a-diol	C10H18O2	170.131	4	574054		None
171.139	M+H	170.131	Cyclohexanone, 4-hydroxy-3,3,5,5-tetramethyl-	C10H18O2	170.131	4	551583		None
171.139	M+H	170.131	Cyclohexanol, 2,2-dimethyl-, acetate	C10H18O2	170.131	4	573528		None
171.139	M+H	170.131	6-Hydroxycyclodecanone	C10H18O2	170.131	4	264812		None
171.139	M+H	170.131	4-Methoxy-2-methyl-2-octenal	C10H18O2	170.131	4	13524514		None
171.139	M+H	170.131	Bicyclo[2.2.1]heptane-7-methanol, 2-hydroxy-1,7-dimethyl-	C10H18O2	170.131	4	565696		None
171.139	M+H	170.131	4-Isobenzofuranol, octahydro-3a,7a-dimethyl-, (3a.alpha.,4.beta.,7a.alpha.)-(.+-.)-	C10H18O2	170.131	4	41057		None
171.139	M+H	170.131	gamma-Decanolactone	C10H18O2	170.131	4			None
171.139	M+H	170.131	2-Methyl-1,7-dioxaspiro[5.5]undecane	C10H18O2	170.131	4	12705588		None
171.139	M+H	170.131	Cycloheptanecarboxylic acid, 1-methyl-, methyl ester	C10H18O2	170.131	4	550304		None
171.139	M+H	170.131	Cyclohexaneacetic acid, .alpha.-ethyl-	C10H18O2	170.131	4	98131		None
171.139	M+H	170.131	2-Oxepanone, 5-(1,1-dimethylethyl)-	C10H18O2	170.131	4	575071		None
171.139	M+H	170.131	Butyl tiglate 2-methyl-1-	C10H18O2	170.131	4	6437772		None
171.139	M+H	170.131	2,7-dimethyl-6-octenoic acid	C10H18O2	170.131	4	5282668		None
171.139	M+H	170.131	b2,2'-Bi-2H-pyran, octahydro-	C10H18O2	170.131	4	559139		None
171.139	M+H	170.131	1,4-Naphthalenediol, decahydro-, (1.alpha.,4.alpha.,4a.alpha.,8a.alpha.)-	C10H18O2	170.131	4	266896		None
171.139	M+H	170.131	Cyclohexanol, 2-methyl-, propionate, trans-	C10H18O2	170.131	4	25021562		None
171.139	M+H	170.131	2,3a-Dimethylhexahydrobenzofuran-7a-ol	C10H18O2	170.131	4	579997		None
171.139	M+H	170.131	2-Methylnonane-4,6-dione	C10H18O2	170.131	4			None
171.139	M+H	170.131	2,2-Dimethyloct-7-enoic acid	C10H18O2	170.131	4			None
171.139	M+H	170.131	4-Nonenoic acid, methyl ester	C10H18O2	170.131	4	5364510		None
171.139	M+H	170.131	10-Methyloxecan-2-one	C10H18O2	170.131	4	566646		None
171.139	M+H	170.131	(5R)-3-Hydroxymenthone	C10H18O2	170.131	4	11988137		None
171.139	M+H	170.131	2,5-Heptanedione, 3,3,6-trimethyl-	C10H18O2	170.131	4	539413		None
171.139	M+H	170.131	2-Methylbutyl 3-methyl-2-butenoate;3-Methylbut-2-enoic acid, 2-methylbutyl ester	C10H18O2	170.131	4	113425	HMDB0032393;HMDB0032393	None
171.139	M+H	170.131	2,2-Dimethylpropionic acid, cyclopentyl ester	C10H18O2	170.131	4	545338		None
171.139	M+H	170.131	Cyclohexanol, 1-ethyl-, acetate	C10H18O2	170.131	4	77346		None
171.139	M+H	170.131	Octanoic acid, 2-methylene-, methyl ester	C10H18O2	170.131	4	568043		None
171.139	M+H	170.131	2-Oxepanone, 7-butyl-;epsilon-Decalactone;6-Decanolide	C10H18O2	170.131	4	62583	HMDB0033203;HMDB0033203	None
171.139	M+H	170.131	(Z)-Hex-3-enyl butyrate	C10H18O2	170.131	4			None
171.139	M+H	170.131	1,3-Dimethylbutyl 2-butenoate	C10H18O2	170.131	4			None
171.139	M+H	170.131	.delta.-Decalactone	C10H18O2	170.131	4	12810	HMDB0037116	None
171.139	M+H	170.131	3,7-DIMETHYL-1,2-EPOXY-3-HYDROXY-6-OCTENE	C10H18O2	170.131	4	102611		None
171.139	M+H	170.131	Cyclopentanecarboxylic acid, 2-butyl ester	C10H18O2	170.131	4	566248		None
171.139	M+H	170.131	p-Menthan-2-one, 9-hydroxy-, (1R,4S)-(-)-	C10H18O2	170.131	4	573887		None
171.139	M+H	170.131	Cyclohexanecarboxylic acid isopropyl ester	C10H18O2	170.131	4	81039		None
171.139	M+H	170.131	1,6-Dioxaspiro[4.5]decane, 2-ethyl-, (2R-trans)-	C10H18O2	170.131	4	588106		None
171.139	M+H	170.131	C10:1n-7	C10H18O2	170.131	4			None
171.139	M+H	170.131	4-Hydroxy-2,6-dimethyl-7-octen-3-one	C10H18O2	170.131	4	15840278	HMDB0032119	None
171.139	M+H	170.131	1-(6,6-Dimethyltetrahydropyran-2-yl)propan-2-one	C10H18O2	170.131	4	537223		None
171.139	M+H	170.131	2-Ethoxy-1-oxaspiro[4.4]nonane	C10H18O2	170.131	4	549196		None
171.139	M+H	170.131	4-Isopropyl-5-methylhex-2-yne-1,4-diol	C10H18O2	170.131	4	539414		None
171.139	M+H	170.131	5-Butyl-5-ethyldihydrofuran-2(3H)-one	C10H18O2	170.131	4			None
171.139	M+H	170.131	2-Hexynyl aldehyde diethyl acetal	C10H18O2	170.131	4	87518		None
171.139	M+H	170.131	(-)-(E)-Pinane-1,10-diol	C10H18O2	170.131	4	557548		None
171.139	M+NH4	153.105
171.139	M+Na	148.149
171.139	M+H-H2O	188.142	Hexyl (R)-3-hydroxybutyrate	C10H20O3	188.141	3	56936001		None
171.139	M+H-H2O	188.142	10-Hydroxydecanoate;10-hydroxy capric acid;10-Hydroxydecanoic acid	C10H20O3	188.141	3	74300		C02774
171.139	M+H-H2O	188.142	xi-5-Hydroxydecanoic acid;5-hydroxy capric acid	C10H20O3	188.141	3	1825	HMDB0040329	None
171.139	M+H-H2O	188.142	1,5-Dioxonane, 2-ethoxy-9-methyl-	C10H20O3	188.141	3	549470		None
171.139	M+H-H2O	188.142	(1R,2R,4R)-4-(2-Hydroxypropan-2-yl)-1-methylcyclohexane-1,2-diol;(1R,2R,4S)-p-Menthane-1,2,8-triol	C10H20O3	188.141	3	11876170; 186702	HMDB0039893	None
171.139	M+H-H2O	188.142	2-Hydroxydecanoate;l-2-Hydroxydecanoic acid;2S-hydroxy-decanoic acid;2-hydroxy capric acid	C10H20O3	188.141	3	5312797; 21488	HMDB0094656	None
171.139	M+H-H2O	188.142	Methoxyacetic acid, heptyl ester	C10H20O3	188.141	3	542297		None
171.139	M+H-H2O	188.142	3-Hydroxycapric acid;3-hydroxy-decanoic acid;3S-hydroxy-decanoic acid;3R-hydroxy-decanoic acid;(R)-3-Hydroxydecanoic acid; S-3-Hydroxydecanoic acid; D-3-Hydroxydecanoic acid	C10H20O3	188.141	3	26612; 5312799; 5312798	HMDB0002203;HMDB0002203;HMDB0002203;HMDB0010725	None
171.139	M+H-H2O	188.142	Carbonic acid, butyl 2-methylbutyl ester	C10H20O3	188.141	3	91695405		None
171.139	M+H-H2O	188.142	Isobutyl pentyl carbonate	C10H20O3	188.141	3	6420729		None
171.139	M+H-H2O	188.142	Hexan-3-yl propyl carbonate	C10H20O3	188.141	3	91694016		None
171.139	M+H-H2O	188.142	8-Methoxyoctanoic acid, methyl ester	C10H20O3	188.141	3	542377		None
171.139	M+H-H2O	188.142	7-hydroxy-decanoic acid	C10H20O3	188.141	3	5312737		None
171.139	M+H-H2O	188.142	Hexanoic acid, 2-ethoxyethyl ester	C10H20O3	188.141	3	251191		None
171.139	M+H-H2O	188.142	3,3-Dimethylbutan-2-yl propyl carbonate	C10H20O3	188.141	3	91691689		None
171.139	M+H-H2O	188.142	2-Butoxyethyl butyrate	C10H20O3	188.141	3	30158		None
171.139	M+H-H2O	188.142	6-hydroxy-decanoic acid	C10H20O3	188.141	3	5312736		None
171.139	M+H-H2O	188.142	6-Hydroxy-3,7-dimethyloctanoate;6-hydroxy-3,7-dimethyloctanoic acid	C10H20O3	188.141	3	96024285; 23422948		C18067
171.139	M+H-H2O	188.142	Hexan-2-yl propyl carbonate	C10H20O3	188.141	3	85586292		None
171.139	M+H-H2O	188.142	ETHYL (2R,3R,4S)-2,4-DIMETHYL-3-HYDROXYHEXANOATE	C10H20O3	188.141	3	134741298		None
171.139	M+H-H2O	188.142	pentyl 3-ethoxypropanoate	C10H20O3	188.141	3			None
171.139	M+H-H2O	188.142	2-Ethylbutyl propyl carbonate	C10H20O3	188.141	3	91698419		None
171.139	M+H-H2O	188.142	2-(5-(1-hydroxyethyl)-5-methyl-tetrahydrofuran-2-yl)propan-1-ol	C10H20O3	188.141	3	91540861		None
171.139	M+H-H2O	188.142	Isobutyl isopentyl carbonate	C10H20O3	188.141	3	59217963		None
171.139	M+H-H2O	188.142	(1S,2S,4R,8R)-p-Menthane-1,2,9-triol	C10H20O3	188.141	3	73809748	HMDB0039470	None
171.139	M+H-H2O	188.142	2,6-Dimethyl-7-octene-2,3,6-triol	C10H20O3	188.141	3	15241411	HMDB0038186	None
171.139	M+H-H2O	188.142	Butyl 2-butoxyacetate	C10H20O3	188.141	3	292514		None
171.139	M+H-H2O	188.142	Isobutyl pentan-2-yl carbonate	C10H20O3	188.141	3	58096608		None
171.139	M+H-H2O	188.142	(1,1-Dimethoxyethoxy)cyclohexane	C10H20O3	188.141	3			None
171.139	M+H-H2O	188.142	2-Hexyl-1,3-dioxolane-4-methanol	C10H20O3	188.141	3	15571	HMDB0039669	None
171.139	M+H-H2O	188.142	Carbonic acid, isohexyl propyl ester	C10H20O3	188.141	3	6420384		None
171.139	M+H-H2O	188.142	cis-p-Menthane-1,7,8-triol	C10H20O3	188.141	3	126863	HMDB0034783	None
171.139	M+H-H2O	188.142	1-Pentanol, 5-[(tetrahydro-2H-pyran-2-yl)oxy]-	C10H20O3	188.141	3	559098		None
171.139	M+H-H2O	188.142	4-Methylpentan-2-yl propyl carbonate	C10H20O3	188.141	3	91691406		None
171.139	M+H-H2O	188.142	Carbonic acid, isobutyl 2-methylbutyl ester	C10H20O3	188.141	3	91693075		None
171.139	M+H-H2O	188.142	Octanoic acid, 7-methoxy-7-methyl-	C10H20O3	188.141	3			None
171.139	M+H-H2O	188.142	Carbonic acid, ethyl heptyl ester	C10H20O3	188.141	3	6421513		None
171.139	M+H-H2O	188.142	Isobutyl 3-methylbutan-2-yl carbonate	C10H20O3	188.141	3	59217978		None
171.139	M+H-H2O	188.142	4-hydroxy capric acid;4-Hydroxydecanoic acid	C10H20O3	188.141	3	28499		None
171.139	M+H-H2O	188.142	Isobutyl neopentyl carbonate	C10H20O3	188.141	3	58777428		None
171.139	M+H-H2O	188.142	3,7-Dimethyloct-6-ene-1,2,3-triol	C10H20O3	188.141	3	13023568		None
171.139	M+H-H2O	188.142	2-Hexyl-1,3-dioxan-5-ol	C10H20O3	188.141	3	74361	HMDB0039668	None
171.139	M+H-H2O	188.142	3-Hydroxy-2,3-dimethylheptanoic acid, methyl ester	C10H20O3	188.141	3	6422821		None
171.139	M+H-H2O	188.142	9S-hydroxy-decanoic acid;9-hydroxy-decanoic acid;9R-hydroxy-decanoic acid	C10H20O3	188.141	3	5312801; 4575239; 5312800	HMDB0033201	None
171.139	M+H-H2O	188.142	7-Methyl-3-methylene-1,6,7-octanetriol	C10H20O3	188.141	3	10607654	HMDB0033640	None
171.139	M+H-H2O	188.142	2-Isobutoxyethyl butyrate	C10H20O3	188.141	3	545961		None
171.139	M+H-H2O	188.142	2-Diethoxymethyl-3-methyl-butyraldehyde	C10H20O3	188.141	3	568493		None
171.139	M+H-H2O	188.142	D-9-Hydroxydecanoic acid	C10H20O3	188.141	3			None
171.139	M+H-H2O	188.142	2-Methylpentyl propyl carbonate	C10H20O3	188.141	3	85586293		None
171.139	M+H-H2O	188.142	3-Methylpentan-3-yl propyl carbonate	C10H20O3	188.141	3	91696464		None
171.139	M+H-H2O	188.142	p-Menthane-1,2,3-triol	C10H20O3	188.141	3	539044		None
171.139	M+H-H2O	188.142	L-9-Hydroxydecanoic acid	C10H20O3	188.141	3			None
171.139	M+H-H2O	188.142	Ethyl 3-hydroxyoctanoate	C10H20O3	188.141	3	110975	HMDB0041600	None
171.139	M+H-H2O	188.142	(1R,2R,4R,8R)-p-Menthane-2,8,9-triol	C10H20O3	188.141	3	73809747	HMDB0033574	None
171.139	M+H-H2O	188.142	Silane, 1,3-propanediylbis[trimethyl-;1,3-BIS(TRIMETHYLSILYL)PROPANE	C9H24Si2	188.142	1	137532		None
171.139	M+H-H2O	188.142	3,5-Disilaheptane, 3,3,5,5-tetramethyl-	C9H24Si2	188.142	1	583105		None
171.139	M+K	132.175
171.139	M+ACN+H	129.105
171.139	M+ACN+Na	107.123
171.139	M+2Na-H	126.167
171.139	M+2H	340.263	Di(2-ethylhexyl) fumarate	C20H36O4	340.261	4			None
171.139	M+2H	340.263	Diethylmalonic acid, hexyl 4-methylcyclohexyl ester	C20H36O4	340.261	4	91700981		None
171.139	M+2H	340.263	Adipic acid, 2-cyclohexylethyl isohexyl ester	C20H36O4	340.261	4	91714044		None
171.139	M+2H	340.263	Adipic acid, cyclopentylmethyl octyl ester	C20H36O4	340.261	4	91714059		None
171.139	M+2H	340.263	Glutaric acid, dodec-2-en-1-yl isopropyl ester	C20H36O4	340.261	4	91705457		None
171.139	M+2H	340.263	Oxalic acid, cyclohexylmethyl undecyl ester	C20H36O4	340.261	4	6421722		None
171.139	M+2H	340.263	Succinic acid, cyclobutyl dodecyl ester	C20H36O4	340.261	4	91692649		None
171.139	M+2H	340.263	Adipic acid, cyclohexyl octyl ester	C20H36O4	340.261	4	91714055		None
171.139	M+2H	340.263	Fumaric acid, 6-ethyloct-3-yl hexyl ester	C20H36O4	340.261	4	91728023		None
171.139	M+2H	340.263	FAHFA(12:1(5Z)/3-O-8:0)	C20H36O4	340.261	4			None
171.139	M+2H	340.263	11-Deoxyprostaglandin F1.beta.;11-deoxy-PGF;11-Deoxyprostaglandin F1.alpha.;11-deoxy-PGF1a	C20H36O4	340.261	4	5283071; 5283069		None
171.139	M+2H	340.263	Fumaric acid, 4-octyl octyl ester	C20H36O4	340.261	4	91734282		None
171.139	M+2H	340.263	Fumaric acid, 3-pentyl undecyl ester	C20H36O4	340.261	4	91709992		None
171.139	M+2H	340.263	Oxalic acid, allyl pentadecyl ester	C20H36O4	340.261	4	6420235		None
171.139	M+2H	340.263	Glutaric acid, dec-2-yl pent-4-en-2-yl ester	C20H36O4	340.261	4	91706506		None
171.139	M+2H	340.263	Succinic acid, 1-cyclopentylethyl nonyl ester	C20H36O4	340.261	4	91702031		None
171.139	M+2H	340.263	15S-Hydroperoxy-11Z,13E-eicosadienoic acid;15(S)-HpEDE	C20H36O4	340.261	4	5282869		None
171.139	M+2H	340.263	Succinic acid, isohexyl trans-4-tert-butylcyclohexyl ester	C20H36O4	340.261	4	91710325		None
171.139	M+2H	340.263	Fumaric acid, 2-pentyl undecyl ester	C20H36O4	340.261	4	91709991		None
171.139	M+2H	340.263	Succinic acid, 2-cyclohexylethyl octyl ester	C20H36O4	340.261	4	91704741		None
171.139	M+2H	340.263	Adipic acid, heptyl trans-2-methylcyclohexyl ester	C20H36O4	340.261	4	91714027		None
171.139	M+2H	340.263	Succinic acid, cyclohexyl decyl ester	C20H36O4	340.261	4	91702247		None
171.139	M+2H	340.263	Fumaric acid, heptyl nonyl ester	C20H36O4	340.261	4	91692998		None
171.139	M+2H	340.263	11-deoxy-PGF1\xce\xb2	C20H36O4	340.261	4			None
171.139	M+2H	340.263	Gallicynoic acid F	C20H36O4	340.261	4			None
171.139	M+2H	340.263	Oxalic acid, cyclohexyl dodecyl ester	C20H36O4	340.261	4	6421312		None
171.139	M+2H	340.263	Fumaric acid, dioctyl ester	C20H36O4	340.261	4	5462693		None
171.139	M+2H	340.263	11-deoxy-PGF1\xce\xb1	C20H36O4	340.261	4			None
171.139	M+2H	340.263	Ethyl stearate, 9,12-diepoxy	C20H36O4	340.261	4	91205583		None
171.139	M+2H	340.263	Prostaglandin F2.alpha. alcohol;PGF2alpha alcohol	C20H36O4	340.261	4	5283100		None
171.139	M+2H	340.263	Succinic acid, cyclohexylmethyl nonyl ester	C20H36O4	340.261	4	91702238		None
171.139	M+2H	340.263	MAG 17:2	C20H36O4	340.261	4	138225175		None
171.139	M+2H	340.263	Oxalic acid, cyclobutyl tetradecyl ester	C20H36O4	340.261	4	6420628		None
171.139	M+2H	340.263	Glutaric acid, 3-methylbut-2-yl dec-4-enyl ester	C20H36O4	340.261	4	91715913		None
171.139	M+2H	340.263	Adipic acid, cycloheptyl heptyl ester	C20H36O4	340.261	4	91714020		None
171.139	M+2H	340.263	Adipic acid, cyclobutyl decyl ester	C20H36O4	340.261	4	91713798		None
171.139	M+2H	340.263	Succinic acid, cycloheptyl nonyl ester	C20H36O4	340.261	4	91702282		None
171.139	M+2H	340.263	2-Butenedioic acid (E)-, bis(2-ethylhexyl) ester;DI(2-ETHYLHEXYL) MALEATE;Bis(2-ethylhexyl) maleate	C20H36O4	340.261	4	5370325; 5365125		None
171.139	M+2H	340.263	Succinic acid, hexyl trans-4-tert-butylcyclohexyl ester	C20H36O4	340.261	4	91702924		None
171.139	M+2H	340.263	FAHFA 20:1	C20H36O4	340.261	4			None
171.139	M+2H	340.263	Glutaric acid, dec-2-yl 3-methylbut-3-en-1-yl ester	C20H36O4	340.261	4	91694564		None
171.139	M+2H	340.263	Succinic acid, dodecyl 2-methylallyl ester	C20H36O4	340.261	4	91692638		None
171.139	M+2H	340.263	FAHFA(8:0/3-O-12:1(5Z))	C20H36O4	340.261	4			None
171.139	M+2H	340.263	Glutaric acid, 3-methylbut-2-yl dec-9-enyl ester	C20H36O4	340.261	4	91706615		None
171.139	M+2H	340.263	Thromboxanoic acid skeleton	C20H36O4	340.261	4			None
171.139	M+2H	340.263	Fumaric acid, neopentyl undecyl ester	C20H36O4	340.261	4	91695931		None
171.139	M+2H	340.263	Fumaric acid, di(2-octyl) ester	C20H36O4	340.261	4	6149785		None
171.139	M+2H	340.263	Glutaric acid, 3-methylbut-2-yl 2-tert-butylcyclohexyl ester	C20H36O4	340.261	4	91707846		None
171.139	M+2H	340.263	Prostaglandin E1 alcohol;PGE1 Alcohol	C20H36O4	340.261	4	71684369; 5283054		None
171.139	M+2H	340.263	Fumaric acid, octyl 2-octyl ester	C20H36O4	340.261	4	91734313		None
171.139	M+2H	340.263	Adipic acid, 2-ethylcyclohexyl isohexyl ester	C20H36O4	340.261	4	91713495		None
171.139	M+2H	340.263	Fumaric acid, 2-ethylhexyl octyl ester	C20H36O4	340.261	4	23118960		None
171.139	M+2H	340.263	Prostaglandin D1 alcohol	C20H36O4	340.261	4	35021085		None
171.139	M+2H	340.263	2,6,11,15-TETRAMETHYL-2,14-HEXADECADIENE-6,9,11-TRIOL-8-ONE	C20H36O4	340.261	4	101588529		None
171.139	M+2H	340.263	Fumaric acid, di(4-octyl) ester	C20H36O4	340.261	4	91734309		None
171.139	M+2H	340.263	Diisooctyl maleate	C20H36O4	340.261	4	5370584		None
171.139	M+2H	340.263	octadecanoic acid, 2,3-dioxo-, ethyl ester	C20H36O4	340.261	4	91718948		None
171.139	M+2H	340.263	Succinic acid, 2-methylcyclohexyl nonyl ester	C20H36O4	340.261	4	91702029		None
171.139	M+2H	340.263	2-Butenedioic acid (2Z)-, dioctyl ester	C20H36O4	340.261	4			None
171.139	M+2H	340.263	Oxalic acid, 1-menthyl octyl ester	C20H36O4	340.261	4	6421329		None
171.139	M+2H	340.263	Fumaric acid, dodecyl isobutyl ester	C20H36O4	340.261	4	91693464		None
171.139	M+2H	340.263	Fumaric acid, pentyl undecyl ester	C20H36O4	340.261	4	91709799		None
171.139	M+2H	340.263	PGF2\xce\xb1 Alcohol	C20H36O4	340.261	4			None
171.139	M+3H	510.394	1-O-OCTADECYL-SN-GLYCERO-3-PHOSPHOCHOLINE	C26H57NO6P	510.392	3			None
171.139	M+H+Na	318.281	Tridihexethyl	C21H36NO	318.28	3	20299	HMDB0014648	C07861
171.139	M+2H+Na	488.412	Triethylenetetramine, N1,N2,N4-tris(tert-butyldimethylsilyl)-	C24H60N4Si3	488.413	0	91741642		None
171.139	M+2Na	296.299
171.139	M+2Na+H	466.43
171.139	M+CH3OH+H	138.105	(3Z,6Z)-nonadienal;(3Z,6Z)-3,6-Nonadienal;3,6-nonadienal;(Z,Z)-3,6-Nonadienal	C9H14O	138.104	4	5352808; 5283340	HMDB0031152	C16323
171.139	M+CH3OH+H	138.105	(2E,6Z)-nona-2,6-dienal;Violet-leaf aldehyde;Nona-2,6-dienal;2,6-nonadienal;nonadienal (2e, 6z);(2E,6E)-2,6-Nonadienal;(2E,6Z)-2,6-NONADIENAL	C9H14O	138.104	4	643731; 636687; 88369124; 12106224	HMDB0033857;HMDB0031261	C08499;None
171.139	M+CH3OH+H	138.105	4E,6E-nonenal	C9H14O	138.104	4	15870213		None
171.139	M+CH3OH+H	138.105	METHYL 4-METHYL-3-CYCLOHEXENYL KETONE;4-Acetyl-1-methylcyclohexene	C9H14O	138.104	4	93019	HMDB0033434	None
171.139	M+CH3OH+H	138.105	4-Cyclononen-1-one	C9H14O	138.104	4	5365623		None
171.139	M+CH3OH+H	138.105	1-(1-Propynyl)cyclohexanol	C9H14O	138.104	4	230341		None
171.139	M+CH3OH+H	138.105	1-(1-Methylcyclohex-3-en-1-yl)ethan-1-one	C9H14O	138.104	4			None
171.139	M+CH3OH+H	138.105	3,4,5,6,7,8-Hexahydro-2H-chromene	C9H14O	138.104	4	573601		None
171.139	M+CH3OH+H	138.105	exo-2-Methyl-3-methylenebicyclo[2.2.1]heptan-2-ol	C9H14O	138.104	4	67760064	HMDB0036092	None
171.139	M+CH3OH+H	138.105	Spiro[3.4]octan-1-one, 5-methyl-, cis-	C9H14O	138.104	4	557011		None
171.139	M+CH3OH+H	138.105	3-(Prop-2-en-1-yl)hex-4-enal	C9H14O	138.104	4			None
171.139	M+CH3OH+H	138.105	2-PENTYLFURAN	C9H14O	138.104	4	19602	HMDB0013824	None
171.139	M+CH3OH+H	138.105	1,5-Heptadien-4-one, 2,6-dimethyl-	C9H14O	138.104	4			None
171.139	M+CH3OH+H	138.105	Cyclohexene, 1-methyl-3-(formylmethyl)-	C9H14O	138.104	4	565535		None
171.139	M+CH3OH+H	138.105	(2Z,4E)-nona-2,4,-dienal;2,4-nonadienal	C9H14O	138.104	4	6428555; 5283339	HMDB0031685	None
171.139	M+CH3OH+H	138.105	Cyclohexane, 1-ethynyl-1-methoxy-	C9H14O	138.104	4	565190		None
171.139	M+CH3OH+H	138.105	Bicyclo[3.3.1]nonan-2-one	C9H14O	138.104	4	137645		None
171.139	M+CH3OH+H	138.105	3,6-Dimethylcyclohex-3-ene-1-carbaldehyde	C9H14O	138.104	4			None
171.139	M+CH3OH+H	138.105	Octahydro-1-oxa-cyclopropa[c]indene	C9H14O	138.104	4	556293		None
171.139	M+CH3OH+H	138.105	2,5,5-Trimethylcyclohex-2-enone	C9H14O	138.104	4	586631		None
171.139	M+CH3OH+H	138.105	Bicyclo[3.3.1]non-3-en-2-ol, exo-	C9H14O	138.104	4	565953		None
171.139	M+CH3OH+H	138.105	Bicyclo[2.2.2]octanone, 3-methyl-	C9H14O	138.104	4	556767		None
171.139	M+CH3OH+H	138.105	3-Cyclohexen-1-carboxaldehyde, 3,4-dimethyl-	C9H14O	138.104	4	537551		None
171.139	M+CH3OH+H	138.105	3,6-Dimethyl-6-hepten-4-yn-3-ol	C9H14O	138.104	4	15254596		None
171.139	M+CH3OH+H	138.105	Bicyclo[3.3.1]non-6-en-3-ol	C9H14O	138.104	4	361986		None
171.139	M+CH3OH+H	138.105	4-Methyl-bicyclo[3.2.1]octan-2-one	C9H14O	138.104	4	548991		None
171.139	M+CH3OH+H	138.105	Bicyclo[3.3.1]nonan-9-one	C9H14O	138.104	4	86638		None
171.139	M+CH3OH+H	138.105	2H-Pyran, 2,5-diethenyltetrahydro-	C9H14O	138.104	4	33151		None
171.139	M+CH3OH+H	138.105	1-(1,2-Dimethyl-cyclopent-2-enyl)-ethanone	C9H14O	138.104	4	565385		None
171.139	M+CH3OH+H	138.105	1-(But-1-yn-1-yl)cyclopentan-1-ol	C9H14O	138.104	4			None
171.139	M+CH3OH+H	138.105	3-METHYL-2-PROPYLCYCLOPENT-2-EN-1-ONE	C9H14O	138.104	4	11423630		None
171.139	M+CH3OH+H	138.105	2-Oxaadamantane	C9H14O	138.104	4	520365		None
171.139	M+CH3OH+H	138.105	Pulegenone	C9H14O	138.104	4	21572678	HMDB0036069	None
171.139	M+CH3OH+H	138.105	Cyclohexanol, 1-(1,2-propadienyl)-	C9H14O	138.104	4	567322		None
171.139	M+CH3OH+H	138.105	cis-8-Hydroxy-bicyclo(4,3,0)non-3-ene	C9H14O	138.104	4	556577		None
171.139	M+CH3OH+H	138.105	4,6-Dimethylhept-5-en-1-yn-4-ol	C9H14O	138.104	4			None
171.139	M+CH3OH+H	138.105	5-Isopropylbicyclo[3.1.0]hexan-2-one	C9H14O	138.104	4	92784	HMDB0035229	None
171.139	M+CH3OH+H	138.105	2,6-Heptadienal, 2,4-dimethyl-	C9H14O	138.104	4	5370098		None
171.139	M+CH3OH+H	138.105	METHYL 4-METHYLENECYCLOHEXYL KETONE	C9H14O	138.104	4	15818138		None
171.139	M+CH3OH+H	138.105	3,3-Dimethyl-hepta-4,5-dien-2-one	C9H14O	138.104	4	579235		None
171.139	M+CH3OH+H	138.105	1-(1-Butyny)cyclopentanol	C9H14O	138.104	4	18000630		None
171.139	M+CH3OH+H	138.105	3,5-Dimethylcyclohex-1-ene-4-carboxaldehyde	C9H14O	138.104	4	228010		None
171.139	M+CH3OH+H	138.105	Phorone	C9H14O	138.104	4			None
171.139	M+CH3OH+H	138.105	2-Propanone, 1-cyclohexylidene-	C9H14O	138.104	4	13406		None
171.139	M+CH3OH+H	138.105	3-Cyclohexen-1-one, 2,5,5-trimethyl-	C9H14O	138.104	4	565913		None
171.139	M+CH3OH+H	138.105	5H-Inden-5-one, octahydro-, cis-;5H-Inden-5-one, octahydro-, trans-	C9H14O	138.104	4	12571435; 12571436		None
171.139	M+CH3OH+H	138.105	Cyclohexene, 1-methyl-3-vinyloxy-	C9H14O	138.104	4	565399		None
171.139	M+CH3OH+H	138.105	(3E,6E)-nona-3,6-dienal	C9H14O	138.104	4			None
171.139	M+CH3OH+H	138.105	exo-5,6-Dimethylbicyclo[2.2.1]hept-5-en-2-ol	C9H14O	138.104	4	101407815	HMDB0036091	None
171.139	M+CH3OH+H	138.105	(R)-Cryptone;4-ISOPROPYL-2-CYCLOHEXENONE	C9H14O	138.104	4	92780	HMDB0035929;HMDB0035929	None
171.139	M+CH3OH+H	138.105	3,5-Dimethylcyclohex-3-ene-1-carbaldehyde	C9H14O	138.104	4			None
171.139	M+CH3OH+H	138.105	Cyclohexanone, 3-vinyl-3-methyl-	C9H14O	138.104	4	586610		None
171.139	M+CH3OH+H	138.105	Cyclopentanone, 2-(2-methylpropylidene)-	C9H14O	138.104	4	5365599		None
171.139	M+CH3OH+H	138.105	2-Propen-1-one, 1-cyclohexyl-	C9H14O	138.104	4	75119		None
171.139	M+CH3OH+H	138.105	7-METHYL-1,6-OCTADIEN-3-ONE	C9H14O	138.104	4	12612696		None
171.139	M+CH3OH+H	138.105	2-Cyclohexen-1-one, 4,4,5-trimethyl-	C9H14O	138.104	4	28544		None
171.139	M+CH3OH+H	138.105	Ketone, 1,5-dimethylbicyclo[2.1.0]pent-5-yl methyl	C9H14O	138.104	4	565290		None
171.139	M+CH3OH+H	138.105	4E,8-Nonadienal;4Z,8-Nonadienal	C9H14O	138.104	4	44256564; 44256567		None
171.139	M+CH3OH+H	138.105	Spiro[3.5]nonan-1-one	C9H14O	138.104	4	557036		None
171.139	M+CH3OH+H	138.105	Cyclopenten-4-one, 1,2,3,3-tetramethyl-	C9H14O	138.104	4	565691		None
171.139	M+CH3OH+H	138.105	2-Methoxymethylene-bicyclo[2.2.1]heptane	C9H14O	138.104	4	5370121		None
171.139	M+CH3OH+H	138.105	7-Methyl-3-methyleneoct-6-enal	C9H14O	138.104	4			None
171.139	M+CH3OH+H	138.105	3-Cyclopenten-1-one, 2,2,5,5-tetramethyl-	C9H14O	138.104	4	565599		None
171.139	M+CH3OH+H	138.105	(7S)-trans-bicyclo[4.3.0]-3-nonen-7-ol	C9H14O	138.104	4	290659		None
171.139	M+CH3OH+H	138.105	2H-Indeno[1,2-b]oxirene, octahydro-, (1a.alpha.,1b.beta.,5a.alpha.,6a.alpha.)-	C9H14O	138.104	4	561497		None
171.139	M+CH3OH+H	138.105	6-Heptyn-2-one, 4,4-dimethyl-	C9H14O	138.104	4	538532		None
171.139	M+CH3OH+H	138.105	5,7-nonadienal	C9H14O	138.104	4	5283341		None
171.139	M+CH3OH+H	138.105	BICYCLO(4.3.0)NONAN-7-ONE;1H-Inden-1-one, octahydro-;1H-Inden-1-one, octahydro-, cis-;1H-Inden-1-one, octahydro-, trans-	C9H14O	138.104	4	137737; 21603867; 6432163		None
171.139	M+CH3OH+H	138.105	Isophorone;3,5,5-Trimethyl-2-cyclohexen-1-one	C9H14O	138.104	4	6544	HMDB0031195	C14743
171.139	M+CH3OH+H	138.105	6-Methyl-bicyclo[4.2.0]octan-7-one	C9H14O	138.104	4	557201		None
171.139	M+CH3OH+H	138.105	1-Ethynyl-1-cycloheptanol	C9H14O	138.104	4	137728		None
171.139	M+CH3OH+H	138.105	2-Propanone, 1-(1-cyclohexen-1-yl)-	C9H14O	138.104	4	13031		None
171.139	M+CH3OH+H	138.105	2H-Inden-2-one, octahydro-, trans-;2H-Inden-2-one, octahydro-;BICYCLO(4,3,0)NONAN-8-ONE;2H-Inden-2-one, octahydro-, cis-	C9H14O	138.104	4	10820594; 138565; 11073500		None
171.139	M+CH3OH+H	138.105	Cyclopentanol, 1-(methylenecyclopropyl)-	C9H14O	138.104	4	572961		None
171.139	M+CH3OH+H	138.105	Nona-3,5-dien-2-one	C9H14O	138.104	4	5368916		None
171.139	M+CH3OH+H	138.105	Bicyclo[2.2.1]heptane-2-carboxaldehyde, 3-methyl-, (2-exo,3-endo)-	C9H14O	138.104	4	551481		None
171.139	M+CH3OH+H	138.105	Bicyclo[2.2.1]heptan-2-one, 3-ethyl-	C9H14O	138.104	4	548990		None
171.139	M+CH3OH+H	138.105	6,8-nonadienal	C9H14O	138.104	4	5283342		None
171.139	M+CH3OH+H	138.105	2-N-BUTYL 2-CYCLOPENTENONE	C9H14O	138.104	4	9877385		None
171.139	M+CH3OH+H	138.105	4-Cyclooctene-1-carboxaldehyde	C9H14O	138.104	4	5363346		None
171.139	M+CH3OH+H	138.105	Bicyclo[4.2.1]nonan-9-one	C9H14O	138.104	4	139710		None
171.139	M+CH3OH+H	138.105	2,4-Dimethyl-3-cyclohexenecarbaldehyde	C9H14O	138.104	4	93375		None
171.139	M+CH3OH+H	138.105	Bicyclo[3.3.0]octan-2-ol, 7-methylene-	C9H14O	138.104	4	556441		None
171.139	M+CH3OH+H	138.105	1-Cyclohexen-3-ol, 3-(2-propenyl)-	C9H14O	138.104	4	566307		None
171.139	M+CH3OH+H	138.105	trans-2,cis-6-Nonadienal	C9H14O	138.104	4			None
171.139	M+CH3OH+H	138.105	2,2-DIMETHYL-3-VINYLCYCLOPENTANONE	C9H14O	138.104	4	12480774		None
171.139	M+CH3OH+H	138.105	Cyclopentanol, 1-(1-methylene-2-propenyl)-	C9H14O	138.104	4	549059		None
171.139	M+CH3OH+H	138.105	Bicyclo[3.1.0]hexan-2-one, 3,3,6-trimethyl-	C9H14O	138.104	4	557563		None
171.139	M+CH3OH+H	138.105	2-Bicyclo[2.2.1]hept-5-en-2-yl-ethanol	C9H14O	138.104	4	548681		None
171.139	M+CH3OH+H	138.105	2-Nonen-4-yn-1-ol, (Z)-	C9H14O	138.104	4	5368942		None
171.139	M+CH3OH+H	138.105	3,8-Nonadien-2-one, (E)-	C9H14O	138.104	4	5363302		None
171.139	M+CH3OH+H	138.105	2-Oxatricyclo[4.3.1.0(3,8)]decane	C9H14O	138.104	4	586621		None
171.139	M+CH3OH+H	138.105	5,6-Epoxy-2,2-dimethyl-3-heptyne	C9H14O	138.104	4	556308		None
171.139	M+CH3OH+H	138.105	2,4-Dimethylcyclohex-3-ene-1-carbaldehyde	C9H14O	138.104	4			None
171.139	M+CH3OH+H	138.105	Spiro[4.4]nonan-1-one	C9H14O	138.104	4	549135		None
171.139	M+CH3OH+H	138.105	Cyclohexanone, 2-(2-propenyl)-	C9H14O	138.104	4	78944		None
171.139	M+CH3OH+H	138.105	2-Cyclopenten-1-one, 3,4,5,5-tetramethyl-	C9H14O	138.104	4	579680		None
171.139	M+CH3OH+H	138.105	Furan, 3-pentyl-	C9H14O	138.104	4			None
171.139	M+CH3OH+H	138.105	6,8-Nonadien-2-one	C9H14O	138.104	4	5367510		None
171.139	M+CH3OH+H	138.105	2-Cyclohexen-1-one, 4-ethyl-4-methyl-	C9H14O	138.104	4	556877		None
171.139	M+CH3OH+H	138.105	Bicyclo[3.2.2]non-8-en-6-ol, (1R,5-cis,6-cis)-	C9H14O	138.104	4	565021		None
171.139	M+CH3OH+H	138.105	3,5,5-Trimethyl-3-cyclohexen-1-one	C9H14O	138.104	4	10108	HMDB0040338	None
171.139	M+CH3OH+H	138.105	3-Cyclohexene-1-propanal	C9H14O	138.104	4	90847		None
171.139	M+CH3OH+H	138.105	Spiro[4.4]nonan-2-one	C9H14O	138.104	4	549163		None
171.139	M+CH3OH+H	138.105	Bicyclo[3.3.1]non-2-en-9-ol, syn-	C9H14O	138.104	4	361992		None
171.139	M+CH3OH+H	138.105	(2E,4E)-nona-2,4,-dienal	C9H14O	138.104	4			None
171.139	M+CH3OH+H	138.105	6,6-Dimethylhept-2-en-4-yn-1-ol	C9H14O	138.104	4			None
171.139	M+CH3OH+H	138.105	5-endo-(Hydroxymethyl)-6-exo-methylbicyclo[2.2.1]hept-2-ene	C9H14O	138.104	4	548686		None
171.139	M+CH3OH+H	138.105	1,2,3-Trimethyl-cyclopent-2-enecarboxaldehyde	C9H14O	138.104	4	572945		None
203.107	M+H	202.1	6-Phenylcyclohex-3-enecarboxylic acid	C13H14O2	202.099	2	299968		None
203.107	M+H	202.1	2-Naphtalenemethanol, 6-methoxy-.alpha.-methyl-	C13H14O2	202.099	2	575523		None
203.107	M+H	202.1	4-(2-Phenylethynyl)oxan-4-ol	C13H14O2	202.099	2	84223972		None
203.107	M+H	202.1	5-(3-Phenyl-propenyl)-dihydrofuran-2-one	C13H14O2	202.099	2	5370270		None
203.107	M+H	202.1	1,3-Cyclohexanedione, 2-(phenylmethyl)-	C13H14O2	202.099	2	608740		None
203.107	M+H	202.1	2-(2-Naphthyl)-1,2-propanediol	C13H14O2	202.099	2	156401		None
203.107	M+H	202.1	Methylpropargyl-.beta.-phenylpropionate	C13H14O2	202.099	2	572130		None
203.107	M+H	202.1	Benzene, 2-methoxy-4-(2-propenyl)-1-(1-propynyloxy)-	C13H14O2	202.099	2	608765		None
203.107	M+H	202.1	2-Cyclohexen-1-ol, benzoate	C13H14O2	202.099	2	569650		None
203.107	M+H	202.1	1,10-Dimethylpentacyclo[5.4.0.0(2,6).0(3,10).0(5,9)]undecane-8,11-dione	C13H14O2	202.099	2	91733204		None
203.107	M+H	202.1	methyl 2-methylidene-3-phenylpent-4-enoate	C13H14O2	202.099	2			None
203.107	M+H	202.1	b1,6,5-TRIMETHYL-3,4-BENZO-2-OXABICYCLO(4.1.0)HEPT-3-EN-5-ONE;b1	6-Dimethyl-3	4-(5'-methylbenzo)-2-oxabicyclo(4.1.0)hept-3-en-5-one"	C13H14O2	202.099	2	101320214		None
203.107	M+H	202.1	Methyl 3-methyl-3,4-dihydronaphthalene-2-carboxylate	C13H14O2	202.099	2			None
203.107	M+H	202.1	3-(3-Methylbutylidene)-1(3H)-isobenzofuranone	C13H14O2	202.099	2	10878223	HMDB0031663	None
203.107	M+H	202.1	3-(4-Methoxyphenyl)-2-cyclohexen-1-one	C13H14O2	202.099	2			None
203.107	M+H	202.1	1-Dimethoxymethylnaphthalene	C13H14O2	202.099	2	598713		None
203.107	M+H	202.1	1-Cyclopropene-3-carboxylic acid, 2-ethyl-1-phenyl-, methyl ester	C13H14O2	202.099	2	604443		None
203.107	M+H	202.1	(E)-Dihydro-5-methyl-3-[(4-methylphenyl)methylene-2(3H)furanone	C13H14O2	202.099	2	5371772		None
203.107	M+H	202.1	1,5-DIHYDROXY-4,6,8-TRIMETHYLAZULENE	C13H14O2	202.099	2	101618055		None
203.107	M+H	202.1	Fluoren-9-one, 9a-hydroxy-1,2,3,4,4a,9a-hexahydro-	C13H14O2	202.099	2	608770		None
203.107	M+H	202.1	2-(Benzyloxymethyl)-5-methylfuran	C13H14O2	202.099	2	565553		None
203.107	M+H	202.1	2(3H)-Furanone, 5-(2,5-dimethylphenyl)-4-methyl-	C13H14O2	202.099	2	583969		None
203.107	M+H	202.1	2-Hydroxy-1-naphthalenepropanol	C13H14O2	202.099	2	593961		None
203.107	M+H	202.1	Methyl 1-methyl-3,4-dihydronaphthalene-2-carboxylate	C13H14O2	202.099	2			None
203.107	M+H	202.1	2AH-Cyclobut[a]indene-2a-carboxylic acid, 1,2,7,7a-tetrahydro-, methyl ester	C13H14O2	202.099	2	575723		None
203.107	M+H	202.1	5-(4-Methylphenyl)cyclohexane-1,3-dione	C13H14O2	202.099	2	576492		None
203.107	M+H	202.1	2-Propenoic acid, 3-phenyl-, 2-methyl-2-propenyl ester	C13H14O2	202.099	2	5363458		None
203.107	M+H	202.1	1,3-Butanedione, 2-allyl-1-phenyl-	C13H14O2	202.099	2	569373		None
203.107	M+H	202.1	Ethyl (2,3-dihydro-1H-inden-1-ylidene)acetate	C13H14O2	202.099	2			None
203.107	M+H	202.1	6-Acetyl-2,2-dimethyl-2H-1-benzopyran	C13H14O2	202.099	2	177040	HMDB0030816	None
203.107	M+H	202.1	2-(3-hydroxypropoxy)naphthalene	C13H14O2	202.099	2			None
203.107	M+H	202.1	2,2-Diethyl-1,3-indandione	C13H14O2	202.099	2	599717		None
203.107	M+H	202.1	1-(4-methoxyphenyl)-4-methylpenta-1,4-dien-3-one	C13H14O2	202.099	2	14532215	HMDB0132938	None
203.107	M+H	202.1	1H-Indene-1-methanol, .alpha.-methyl-, acetate	C13H14O2	202.099	2	539704		None
203.107	M+H	202.1	1,4-Methanonaphthalen-9-ol, 1,2,3,4-tetrahydro-, acetate, syn-	C13H14O2	202.099	2	582307		None
203.107	M+H	202.1	2,4-Hexadienoic acid, 4-methylphenyl ester	C13H14O2	202.099	2	5368939		None
203.107	M+H	202.1	1-naphthalenol, 4-(1-methylethoxy)-	C13H14O2	202.099	2	3084827		None
203.107	M+H	202.1	Tremetone	C13H14O2	202.099	2	78673		C08992
203.107	M+H	202.1	2(5H)-Furanone, 5-(2,5-dimethylphenyl)-4-methyl-	C13H14O2	202.099	2	593874		None
203.107	M+H	202.1	2H-1-Benzopyran-2-one, 4-methyl-3-propyl-	C13H14O2	202.099	2	599673		None
203.107	M+H	202.1	(4-Methoxyphenyl)(5-methyl-2-furyl)methane	C13H14O2	202.099	2	13901922		None
203.107	M+H	202.1	Methyl 4-methyl-3,4-dihydronaphthalene-2-carboxylate	C13H14O2	202.099	2			None
203.107	M+H	202.1	4,7-ethano-1H-indene-8,9-dione, 3a,4,7,7a-tetrahydro-5,6-dimethyl-	C13H14O2	202.099	2	91714421		None
203.107	M+H	202.1	2(5H)-Furanone, 5-(2,5-dimethylphenyl)-3-methyl-	C13H14O2	202.099	2	583970		None
203.107	M+H	202.1	bSpiro(cyclohexane-1,1'(3'H)-isobenzofuran)-3'-one	C13H14O2	202.099	2			None
203.107	M+H	202.1	3-n-Butyrylcoumarin	C13H14O2	202.099	2	48228		None
203.107	M+H	202.1	Cyclohexanone, 2-benzoyl-	C13H14O2	202.099	2	275627		None
203.107	M+NH4	185.073	1,3,5-Triazine, 2-amino-4-ethylamino-6-methylthio-	C6H11N5S	185.074	0	603744		None
203.107	M+Na	180.118
203.107	M+H-H2O	220.11	1,2-Dimethoxy-4-[2-(2-propenyloxy)ethenyl]-benzene	C13H16O3	220.11	2	5282103		C12263
203.107	M+H-H2O	220.11	4-Methoxybenzoic acid, cyclopentyl ester	C13H16O3	220.11	2	221676		None
203.107	M+H-H2O	220.11	Bicyclo[2.2.1]hept-2-ene-5,6-dicarboxylic anhydride, 3,4,7,7-tetramethyl, endo-	C13H16O3	220.11	2	590192		None
203.107	M+H-H2O	220.11	3-Oxo-5-phenylpentanoic acid, ethyl ester	C13H16O3	220.11	2	61162		None
203.107	M+H-H2O	220.11	Precocene 2;Precocene II;NCGC00160199-01!PRECOCENE II	C13H16O3	220.11	2	12565		C09018
203.107	M+H-H2O	220.11	1-(benzo[d][1,3]dioxol-4-yl)hexan-1-one	C13H16O3	220.11	2			None
203.107	M+H-H2O	220.11	Benzeneacetic acid, (tetrahydrofuranyl)methyl ester	C13H16O3	220.11	2	95395		None
203.107	M+H-H2O	220.11	Propionic acid, 3-(2,5-dimethylbenzoyl)-2-methyl-	C13H16O3	220.11	2	254378		None
203.107	M+H-H2O	220.11	Anisyl tiglate, m-;Anisyl angelate, m-	C13H16O3	220.11	2	91698158; 91698333		None
203.107	M+H-H2O	220.11	4-ethenoxybutyl Benzoate	C13H16O3	220.11	2			None
203.107	M+H-H2O	220.11	4-hydroxy-1-(4-methoxyphenyl)-4-methylpent-1-en-3-one	C13H16O3	220.11	2	794350	HMDB0132939	None
203.107	M+H-H2O	220.11	Coniferyl aldehyde, n-propyl ether	C13H16O3	220.11	2	82362862		None
203.107	M+H-H2O	220.11	(3Z)-Hex-3-en-1-yl salicylate	C13H16O3	220.11	2			None
203.107	M+H-H2O	220.11	Coumarin-6-ol, 3,4-dihydro-4,4,5,7-tetramethyl-	C13H16O3	220.11	2	613274		None
203.107	M+H-H2O	220.11	1,2-Benzenediol, o-cyclohexanecarbonyl-	C13H16O3	220.11	2	91698312		None
203.107	M+H-H2O	220.11	3-Methyl-2-butenoic acid, 4-methoxybenzyl ester	C13H16O3	220.11	2	578158		None
203.107	M+H-H2O	220.11	4-Oxo-4-p-tolylbutanoic acid, ethyl ester	C13H16O3	220.11	2	245332		None
203.107	M+H-H2O	220.11	4-(3-Methylphenyl)oxane-4-carboxylic acid	C13H16O3	220.11	2			None
203.107	M+H-H2O	220.11	3-Methoxybenzoic acid, cyclopentyl ester	C13H16O3	220.11	2	585299		None
203.107	M+H-H2O	220.11	trans-2-Hexenyl salicylate	C13H16O3	220.11	2	6437473		None
203.107	M+H-H2O	220.11	3-[4-Hydroxyisopent-2(Z)-enyl]-4-hydroxyacetophenone	C13H16O3	220.11	2	5375069		None
203.107	M+H-H2O	220.11	2-Methyl-4,5-dimethoxycrotonophenone	C13H16O3	220.11	2	688242		None
203.107	M+H-H2O	220.11	Cyclopropanecarboxylic acid, 2-isopropoxyphenyl ester	C13H16O3	220.11	2	549505		None
203.107	M+H-H2O	220.11	Butyric acid, 3-(2,5-dimethylbenzoyl)-	C13H16O3	220.11	2	583580		None
203.107	M+H-H2O	220.11	4,7-Methano-1H-indene-3-acetic acid, 3a,4,7,7a-tetrahydro-1-hydroxy-.alpha.-methyl-, [1.alpha.,3(R*),3a.alpha.,4.alpha.,7.alpha.,7a.alpha.]-	C13H16O3	220.11	2	572942		None
203.107	M+H-H2O	220.11	1-(2-hydroxy-4-methoxyphenyl)-4-methylpent-1-en-3-one	C13H16O3	220.11	2	131836936	HMDB0132935	None
203.107	M+H-H2O	220.11	Heptanoic acid, 6-oxo-, phenyl ester	C13H16O3	220.11	2	539415		None
203.107	M+H-H2O	220.11	Phenethyl 4-oxovalerate	C13H16O3	220.11	2			None
203.107	M+H-H2O	220.11	Coumarin-6-ol, 3,4-dihydro-4,4,7,8-tetramethyl-	C13H16O3	220.11	2	601438		None
203.107	M+H-H2O	220.11	Benzenepentanoic acid, .gamma.-methyl-.beta.-oxo-, methyl ester	C13H16O3	220.11	2	562363		None
203.107	M+H-H2O	220.11	2-Furanacetic acid, tetrahydro-5-phenyl-, methyl ester, trans-	C13H16O3	220.11	2	22216144		None
203.107	M+H-H2O	220.11	2-Benzyl-3-methoxycyclopropanecarboxylic acid, methyl ester	C13H16O3	220.11	2	582185		None
203.107	M+H-H2O	220.11	1-Naphthaleneacetic acid, 1,2,3,4-tetrahydro-2-hydroxy-, methyl ester, trans-	C13H16O3	220.11	2	22216435		None
203.107	M+H-H2O	220.11	Benzoic acid, 3-(5-hydroxy-1-pentenyl)-, methyl ester, (E)-	C13H16O3	220.11	2	5372696		None
203.107	M+H-H2O	220.11	Oxiranecarboxylic acid, 3-ethyl-3-phenyl-, ethyl ester, trans-	C13H16O3	220.11	2	576009		None
203.107	M+H-H2O	220.11	2-(1-Hydroxycyclopentyl)-2-phenylacetic acid	C13H16O3	220.11	2	91332		None
203.107	M+H-H2O	220.11	4-(Cyclohexyloxy)benzoic acid	C13H16O3	220.11	2	67317		None
203.107	M+H-H2O	220.11	Anisyl tiglate, p-;Anisyl angelate, p-	C13H16O3	220.11	2	91710963; 91711166		None
203.107	M+H-H2O	220.11	1-(4-Methoxyphenyl)-1-cyclopentanecarboxylic acid	C13H16O3	220.11	2	98630		None
203.107	M+H-H2O	220.11	5-(3,4-DIMETHYLPHENYL)-5-OXOVALERIC ACID	C13H16O3	220.11	2			None
203.107	M+H-H2O	220.11	Ethyl cis-2,3-dimethyl-3-phenyloxirane-2-carboxylate	C13H16O3	220.11	2	230590		None
203.107	M+H-H2O	220.11	2H-1-Benzopyran, 6,7-dimethoxy-2,2-dimethyl-	C13H16O3	220.11	2			None
203.107	M+H-H2O	220.11	Coniferyl aldehyde, isopropyl ether	C13H16O3	220.11	2	21840279		None
203.107	M+H-H2O	220.11	3-cyclopropyl-3-hydroxy-2-phenylbutanoic acid	C13H16O3	220.11	2			None
203.107	M+H-H2O	220.11	4-(Cyclopentyloxy)-3-methoxybenzaldehyde	C13H16O3	220.11	2	3152721		None
203.107	M+H-H2O	220.11	2-Hydroxy-4-methoxy-5-(2-methylbut-3-en-2-yl)benzaldehyde	C13H16O3	220.11	2	125416427		None
203.107	M+H-H2O	220.11	ETHYL 4-OXO-2-PHENYLPENTANOATE	C13H16O3	220.11	2	238514		None
203.107	M+H-H2O	220.11	1,4-Dimethoxy-6,7,8,9-tetrahydro-5-benzocycloheptenone	C13H16O3	220.11	2	613233		None
203.107	M+H-H2O	220.11	Trimethyl-3,4-methylenedioxychromane	C13H16O3	220.11	2	91733439		None
203.107	M+H-H2O	220.11	2H-1,5-Benzodioxepin-3(4H)-one, 7-(1,1-dimethylethyl)-	C13H16O3	220.11	2			None
203.107	M+H-H2O	220.11	CIS-3-HEXENYL SALICYLATE;3-Hexenyl salicylic acid	C13H16O3	220.11	2	5371102; 6021887	HMDB0061942;HMDB0061823	None
203.107	M+H-H2O	220.11	3,7,7-Trimethyl-1-(3-oxo-but-1-enyl)-2-oxa-bicyclo[3.2.0]hept-3-en-6-one	C13H16O3	220.11	2	5372059		None
203.107	M+H-H2O	220.11	1-(5-Acetyl-2-hydroxyphenyl)-3-methyl-1-butanone	C13H16O3	220.11	2	13308867	HMDB0032589;HMDB0032589;HMDB0032589	None
203.107	M+H-H2O	220.11	2,2,6-Trimethyl-1-(3-oxo-but-1-enyl)-7-oxa-bicyclo[4.1.0]hept-4-en-3-one	C13H16O3	220.11	2	5363805		None
203.107	M+H-H2O	220.11	trans-2-Methoxycinnamic acid, isopropyl ester	C13H16O3	220.11	2	22445033		None
203.107	M+H-H2O	220.11	1-(4-methoxyphenyl)-4-methylpentane-2,3-dione	C13H16O3	220.11	2	117535059	HMDB0132948	None
203.107	M+H-H2O	220.11	Chrom-6-ol-4-one, 2,3-dihydroxy-2,2,7,8-tetramethyl-	C13H16O3	220.11	2	609655		None
203.107	M+H-H2O	220.11	trans-2-Methoxycinnamic acid, propyl ester	C13H16O3	220.11	2	67422092		None
203.107	M+H-H2O	220.11	2,3-Dimethybenzene-1,4-diol, mono[.beta.-methylbutenoate] ester	C13H16O3	220.11	2	558246		None
203.107	M+H-H2O	220.11	Propanoic acid, 2-[4-(1-formylethyl)phenyl]-, methyl ester	C13H16O3	220.11	2	605628		None
203.107	M+H-H2O	220.11	2-Methoxybenzoic acid, cyclopentyl ester	C13H16O3	220.11	2	584761		None
203.107	M+H-H2O	220.11	2,3-Dihydro-benzofuran-5-ol-2-one, 3,3,4,6,7-pentamethyl-	C13H16O3	220.11	2	613255		None
203.107	M+H-H2O	220.11	1-(benzo[d][1,3]dioxol-5-yl)hexan-1-one	C13H16O3	220.11	2	13672428		None
203.107	M+H-H2O	220.11	Naphtho[2,3-d]-1,3-dioxol-5-ol, 3a,4,9,9a-tetrahydro-2,2-dimethyl-, cis-	C13H16O3	220.11	2	12445749		None
203.107	M+H-H2O	220.11	o-Toluic acid, 2-tetrahydrofurylmethyl ester	C13H16O3	220.11	2	236088		None
203.107	M+H-H2O	220.11	2-Methoxy-2-phenylcyclopropanecarboxylic acid, ethyl ester	C13H16O3	220.11	2	555508		None
203.107	M+H-H2O	220.11	Coumarin-6-ol, 3,4-dihydro-4,4,5,8-tetramethyl-	C13H16O3	220.11	2	613238		None
203.107	M+H-H2O	220.11	m-Toluic acid, 2-tetrahydrofurylmethyl ester	C13H16O3	220.11	2	227878		None
203.107	M+H-H2O	220.11	2-ISOPROPYL-3-METHOXYCINNAMIC ACID	C13H16O3	220.11	2			None
203.107	M+H-H2O	220.11	1,1-Dimethylethyloxycarbonic acid 4-ethenylphenyl ester	C13H16O3	220.11	2	93485		None
203.107	M+H-H2O	220.11	4-(Hex-5-en-1-yloxy)benzoic acid	C13H16O3	220.11	2	11148720		None
203.107	M+H-H2O	220.11	(1Z)-2-hydroxy-1-(4-methoxyphenyl)-4-methylpent-1-en-3-one	C13H16O3	220.11	2	131836935	HMDB0132933	None
203.107	M+H-H2O	220.11	1,3,7,7-Tetramethyl-2,11-dioxa-bicyclo[4.4.1]undeca-3,5,9-trien-8-one	C13H16O3	220.11	2	584550		None
203.107	M+H-H2O	220.11	4-(2-Methylphenyl)oxane-4-carboxylic acid	C13H16O3	220.11	2			None
203.107	M+H-H2O	220.11	Cyclopentyl(hydroxy)phenylacetic acid	C13H16O3	220.11	2	98283		None
203.107	M+H-H2O	220.11	(2,2-Dimethyl-3,4-dihydro-2H-chromen-6-yl)acetic acid	C13H16O3	220.11	2	1768299		None
203.107	M+H-H2O	220.11	Flossonol	C13H16O3	220.11	2	442512		C09928
203.107	M+H-H2O	220.11	Benzenepropanoic acid, .alpha.-ethyl-.beta.-oxo-, ethyl ester	C13H16O3	220.11	2	319779		None
203.107	M+H-H2O	220.11	Ethyl 2-benzylacetoacetate	C13H16O3	220.11	2	246929	HMDB0040424;HMDB0040424;HMDB0040424	None
203.107	M+H-H2O	220.11	1-[3-(4-methoxyphenyl)oxiran-2-yl]-2-methylpropan-1-one	C13H16O3	220.11	2	121263325	HMDB0132936	None
203.107	M+H-H2O	220.11	Benzaldehyde, 4-(4,4-dimethyl-1,3-dioxan-2-yl)-	C13H16O3	220.11	2	91695166		None
203.107	M+H-H2O	220.11	bSpiro[1,3-dioxolane-2,2'(1'H)-naphthalene]-1'-methanol, 3',4'-dihydro-	C13H16O3	220.11	2	589672		None
203.107	M+H-H2O	220.11	Ethyl mesitylglyoxylate	C13H16O3	220.11	2	2736481		None
203.107	M+H-H2O	220.11	Ethyl methyl-p-tolylglycidate	C13H16O3	220.11	2	5362581	HMDB0037492;HMDB0037492;HMDB0037492	None
203.107	M+H-H2O	220.11	4-Oxo-4-(2,4,6-trimethylphenyl)butanoic acid	C13H16O3	220.11	2			None
203.107	M+H-H2O	220.11	1,5-DIMETHYL-3-PHENYL-6,7,8-TRIOXABICYCLO(3.2.1)OCTANE	C13H16O3	220.11	2	101621257		None
203.107	M+H-H2O	220.11	2-(3-Hydroxytricyclo[5.2.1.0(2,6)]deca-4,8-dien-3-yl)propionic acid	C13H16O3	220.11	2	548817		None
203.107	M+H-H2O	220.11	Cyclohexyl 2-hydroxybenzoate	C13H16O3	220.11	2			None
203.107	M+H-H2O	220.11	2-Propenoic acid, 3-(4-ethoxyphenyl)-, ethyl ester, (E)-	C13H16O3	220.11	2	5357003		None
203.107	M+H-H2O	220.11	Levulinic acid, 5-phenyl-, ethyl ester	C13H16O3	220.11	2	568213		None
203.107	M+H-H2O	220.11	p-Toluic acid, 2-tetrahydrofurylmethyl ester	C13H16O3	220.11	2	236089		None
203.107	M+H-H2O	220.11	bSpiro[adamantane-2,5'-[1.2]dioxolan]-3'-one, 4'-methylene-	C13H16O3	220.11	2	556412		None
203.107	M+H-H2O	220.11	5-hydroxy-1-(4-methoxyphenyl)-4-methylpent-1-en-3-one	C13H16O3	220.11	2	131836937	HMDB0132937	None
203.107	M+H-H2O	220.11	6-Methyl-2-phenethyl[1,3]dioxan-4-one	C13H16O3	220.11	2	564230		None
203.107	M+H-H2O	220.11	Propanoic acid, 2-methyl-, 2,3-dihydro-2-hydroxy-1H-indenyl ester	C13H16O3	220.11	2	537830		None
203.107	M+H-H2O	220.11	3,4-Hexanedione, 1-(phenylmethoxy)-	C13H16O3	220.11	2	561127		None
203.107	M+H-H2O	220.11	2-Benzyl-2-methyl-3-oxopropionic acid, ethyl ester	C13H16O3	220.11	2	561664		None
203.107	M+H-H2O	220.11	6-Benzoylhexanoic acid	C13H16O3	220.11	2	344830		None
203.107	M+H-H2O	220.11	Ethyl 4-acetyl-3,5-dimethylbenzoate	C13H16O3	220.11	2	101588454		None
203.107	M+H-H2O	220.11	1,2,3,4,4a,9a-Hexahydro-9H-xanthene-4a,9a-diol	C13H16O3	220.11	2	572253		None
203.107	M+H-H2O	220.11	2,5-Dimethylbenzene-1,4-diol, 1-[.beta.-methyl-2-butenoate] ester	C13H16O3	220.11	2	558245		None
203.107	M+H-H2O	220.11	3-Allyl-4-ethoxy-5-methoxybenzaldehyde	C13H16O3	220.11	2	3144091		None
203.107	M+H-H2O	220.11	4-(4-Methylphenyl)oxane-4-carboxylic acid	C13H16O3	220.11	2			None
203.107	M+H-H2O	220.11	Benzenebutanoic acid, .alpha.-ethyl-.gamma.-oxo-, methyl ester	C13H16O3	220.11	2	570699		None
203.107	M+H-H2O	220.11	Cyclohexyl salicylate	C13H16O3	220.11	2	101330		None
203.107	M+H-H2O	220.11	1-Methyl-1-trimethylsilyl-2,3-benzo-1-sila-2-cyclopentene	C12H20Si2	220.11	0	101621258		None
203.107	M+H-H2O	220.11	1-Ethenyl-1,1,2,2-tetramethyl-2-phenyldisilane	C12H20Si2	220.11	0			None
203.107	M+K	164.144	N-[(E)-METHYL](PHENYL)-N-[(E)-2-PROPENYLIDENE]METHANAMINIUM	C11H18N	164.144	0			None
203.107	M+K	164.144	1-Hexylpyridinium	C11H18N	164.144	0			None
203.107	M+ACN+H	161.073
203.107	M+ACN+Na	139.091
203.107	M+2Na-H	158.136
203.107	M+2H	404.2	bN-Acetylglutamine,O,O',O''- tris(trimethylsilyl)-	C16H36N2O4Si3	404.198	3			None
203.107	M+2H	404.2	Succinylacetone ho-tms pk1	C16H36N2O4Si3	404.198	3	91696652		None
203.107	M+2H	404.2	Phthalic acid, 1-naphthyl octyl ester	C26H28O4	404.199	2	6423789		None
203.107	M+2H	404.2	2-Methoxy-5-hydroxy-6-triphenylmethoxymethyl-oxacyclohexane	C26H28O4	404.199	2	618341		None
203.107	M+2H	404.2	7-Geranylformononetin	C26H28O4	404.199	2	14704588		None
203.107	M+2H	404.2	bphenol, 4,4'-(octahydro-4,7-methano-1H-inden-5-ylidene)bis-, diacetate	C26H28O4	404.199	2	91734592		None
203.107	M+2H	404.2	Boesenbergin A	C26H28O4	404.199	2	6313827		None
203.107	M+2H	404.2	Boesenbergin B	C26H28O4	404.199	2	23643133		None
203.107	M+2H	404.2	2-Phenazinamine, 3,5-dihydro-3-[(1-methylethyl)imino]-N,5-diphenyl-	C27H24N4	404.2	0			None
203.107	M+2H	404.2	AGN-PC-0LOPKJ	C27H24N4	404.2	0			None
203.107	M+3H	606.3
203.107	M+H+Na	382.218	Methanesulfonic acid, 2,4,7,14-tetramethyl-6-oxo-4-vinyl-tricyclo[5.4.3.0(1,8)]tetradec-3-yl ester	C21H34O4S	382.218	0	591133		None
203.107	M+2H+Na	584.318	Caracurine V	C38H40N4O2	584.315	4	168927		C09100
203.107	M+2H+Na	584.318	Cholic acid glucuronide	C30H48O11	584.32	3	21252309	HMDB0002577	None
203.107	M+2Na	360.236	1-Azacyclotridecane-1-thiocarboxylic acid, 2-[1-[2-pyridyl]ethylidene]hydrazide	C20H32N4S	360.235	3	9554758		None
203.107	M+2Na	360.236	Thr-Ile-Lys	C16H32N4O5	360.237	3	18224357		None
203.107	M+2Na	360.236	Thr-Leu-Lys	C16H32N4O5	360.237	3	18224376		None
203.107	M+2Na	360.236	Ile-Thr-Lys	C16H32N4O5	360.237	3	18221911		None
203.107	M+2Na	360.236	Leu-Thr-Lys	C16H32N4O5	360.237	3	18222265		None
203.107	M+2Na	360.236	1-dimethylarsinoyl-heptadecane	C19H41OAs	360.237	3	102521372		None
203.107	M+2Na	360.236	b1,2-Ethanediamine, N,N,N',N'-tetraethyl-1,2-bis(4-fluorophenyl)-, (R*,S*)-	C22H30F2N2	360.238	4	602056		None
203.107	M+2Na+H	562.336	Benzyl N-(tert-butoxycarbonyl)leucylisoleucyl-alpha-glutaminate	C29H46N4O7	562.337	1			None
203.107	M+CH3OH+H	170.074	6-METHYLBENZOCYCLOHEPTEN-7-ONE	C12H10O	170.073	3	138384		None
203.107	M+CH3OH+H	170.074	Methyl beta-naphthyl ketone;b2'-Acetonaphthone;METHYL 2-NAPHTHYL KETONE	C12H10O	170.073	3	7122	HMDB0032412	None
203.107	M+CH3OH+H	170.074	2-PHENYL-PHENOL;2-Hydroxybiphenyl;2-Biphenylol	C12H10O	170.073	3	7017	HMDB0032582	C02499
203.107	M+CH3OH+H	170.074	3,4-Epoxy-1-phenylhex-5-en-1-yne	C12H10O	170.073	3	575222		None
203.107	M+CH3OH+H	170.074	b1'-Acetonaphthone	C12H10O	170.073	3			None
203.107	M+CH3OH+H	170.074	1H-inden-1-one, 2,3-dihydro-2-(2-propyn-1-yl)-	C12H10O	170.073	3	61750989		None
203.107	M+CH3OH+H	170.074	1-Naphthalenecarboxaldehyde, 4-methyl-	C12H10O	170.073	3	141839		None
203.107	M+CH3OH+H	170.074	Diphenyl ether	C12H10O	170.073	3	7583	HMDB0034446	C07733
203.107	M+CH3OH+H	170.074	4-Dodecene-6,8,10-triyn-3-one, (E)-	C12H10O	170.073	3	5372641		None
203.107	M+CH3OH+H	170.074	4-Phenylphenol;4-Hydroxybiphenyl;4-HYDROXYDIPHENYL	C12H10O	170.073	3	7103		C14224
203.107	M+CH3OH+H	170.074	METHYL 1-NAPHTHYL KETONE	C12H10O	170.073	3	13663		None
203.107	M+CH3OH+H	170.074	methanone, 1,3-cyclopentadien-1-ylphenyl-	C12H10O	170.073	3	102592		None
203.107	M+CH3OH+H	170.074	1H,3H-Naphtho[1,8-cd]pyran	C12H10O	170.073	3	588214		None
203.107	M+CH3OH+H	170.074	3-Phenylphenol	C12H10O	170.073	3			None
203.107	M+CH3OH+H	170.074	Diphenyl oxide	C12H10O	170.073	3			None
203.107	M+CH3OH+H	170.074	bSpiro[cyclopropane-1,1'(4'H)-naphthalen]-4'-one	C12H10O	170.073	3	588212		None
203.107	M+CH3OH+H	170.074	3-Hydroxybiphenyl	C12H10O	170.073	3	11381		C14342
203.107	M+CH3OH+H	170.074	(S)-(+)-1-(4-Fluorophenoxy)-2-propanol	C9H11FO2	170.074	3	16216996		None
203.107	M+CH3OH+H	170.074	2-(4-Fluoro-2-methoxyphenyl)ethan-1-ol	C9H11FO2	170.074	3			None
221.118	M+H	220.111	4-ethenoxybutyl Benzoate	C13H16O3	220.11	2			None
221.118	M+H	220.111	(3Z)-Hex-3-en-1-yl salicylate	C13H16O3	220.11	2			None
221.118	M+H	220.111	4-(3-Methylphenyl)oxane-4-carboxylic acid	C13H16O3	220.11	2			None
221.118	M+H	220.111	Phenethyl 4-oxovalerate	C13H16O3	220.11	2			None
221.118	M+H	220.111	5-(3,4-DIMETHYLPHENYL)-5-OXOVALERIC ACID	C13H16O3	220.11	2			None
221.118	M+H	220.111	2H-1-Benzopyran, 6,7-dimethoxy-2,2-dimethyl-	C13H16O3	220.11	2			None
221.118	M+H	220.111	3-cyclopropyl-3-hydroxy-2-phenylbutanoic acid	C13H16O3	220.11	2			None
221.118	M+H	220.111	2H-1,5-Benzodioxepin-3(4H)-one, 7-(1,1-dimethylethyl)-	C13H16O3	220.11	2			None
221.118	M+H	220.111	2-ISOPROPYL-3-METHOXYCINNAMIC ACID	C13H16O3	220.11	2			None
221.118	M+H	220.111	4-(2-Methylphenyl)oxane-4-carboxylic acid	C13H16O3	220.11	2			None
221.118	M+H	220.111	4-Oxo-4-(2,4,6-trimethylphenyl)butanoic acid	C13H16O3	220.11	2			None
221.118	M+H	220.111	Cyclohexyl 2-hydroxybenzoate	C13H16O3	220.11	2			None
221.118	M+H	220.111	4-(4-Methylphenyl)oxane-4-carboxylic acid	C13H16O3	220.11	2			None
221.118	M+H	220.111	1-Ethenyl-1,1,2,2-tetramethyl-2-phenyldisilane	C12H20Si2	220.11	0			None
221.118	M+NH4	203.084
221.118	M+Na	198.129
221.118	M+H-H2O	238.121	Benzyl b-L-arabinopyranoside	C13H18O4	238.121	2			None
221.118	M+H-H2O	238.121	5-(2,5-Dimethoxyphenyl)pentanoic acid	C13H18O4	238.121	2	617165		None
221.118	M+H-H2O	238.121	Fumaric acid, ethyl 2-(2-methylenecyclopropyl)propyl ester	C13H18O4	238.121	2	5371571		None
221.118	M+H-H2O	238.121	Benzo-1,4,7,10-tetraoxacyclotridecane	C13H18O4	238.121	2	597351		None
221.118	M+H-H2O	238.121	Dihydrobenzopyran, 5-hydroxy-6-(3-hydroxypropyl)-8-methoxy	C13H18O4	238.121	2	6425097		None
221.118	M+H-H2O	238.121	2-Propanone, 1-methyl-1-(2,4,6-trimethoxyphenyl)	C13H18O4	238.121	2	606984		None
221.118	M+H-H2O	238.121	1,2,3,4-Tetramethoxy-5-(2-propenyl)benzene	C13H18O4	238.121	2	617233	HMDB0034046	None
221.118	M+H-H2O	238.121	dl-Erythro-pentonic acid, 2,5-dideoxy-4-O-(phenylmethyl)-, methyl ester	C13H18O4	238.121	2	561863		None
221.118	M+H-H2O	238.121	Bicyclo[2.2.1]hept-5-ene-2,3-dicarboxylic acid, diethyl ester	C13H18O4	238.121	2	250483		None
221.118	M+H-H2O	238.121	1,2-Dimethoxy-4-(1,3-dimethoxy-1-propenyl)benzene	C13H18O4	238.121	2	6425278		None
221.118	M+H-H2O	238.121	3-(3,4-Diethoxyphenyl)propanoic acid	C13H18O4	238.121	2	3161664		None
221.118	M+H-H2O	238.121	2,2,4,4,-Tetramethyl-6-(1-oxopropyl)-1,3,5-cyclohexanetrione	C13H18O4	238.121	2	100958560	HMDB0033191	None
221.118	M+H-H2O	238.121	4-O-methylolivetolcarboxylic acid	C13H18O4	238.121	2	14749100		None
221.118	M+H-H2O	238.121	4-[(6-Hydroxyhexyl)oxy]benzoic acid	C13H18O4	238.121	2	3628413		None
221.118	M+H-H2O	238.121	Butanoic acid, 3-hydroxy-4-(benzyloxy)-, ethyl ester	C13H18O4	238.121	2	561536		None
221.118	M+H-H2O	238.121	Fumaric acid, hexyl propargyl ester	C13H18O4	238.121	2	91701210		None
221.118	M+H-H2O	238.121	1-Benzoxirene-2,5-dione, 4-(3-oxobutyl)hexahydro-3,3,4-trimethyl	C13H18O4	238.121	2	536547		None
221.118	M+H-H2O	238.121	2,2-Dimethyl-4-hydroxy-5,7-dimethoxy-chroman	C13H18O4	238.121	2	602854		None
221.118	M+H-H2O	238.121	3-Ethoxy-4-(3-methoxypropoxy)benzaldehyde	C13H18O4	238.121	2			None
221.118	M+H-H2O	238.121	4-Methyl-5-methoxycarbonyl-1-oxaspiro(5,5)undec-4-en-2-one	C13H18O4	238.121	2	597483		None
221.118	M+H-H2O	238.121	bSpiro[4-methyl-5-oxo-10,13-dioxatricyclo[7.3.1.0(4,9)]tridecane]-2,2'-oxirane	C13H18O4	238.121	2	534648		None
221.118	M+H-H2O	238.121	Fumaric acid, but-3-yn-2-yl pentyl ester	C13H18O4	238.121	2	91725270		None
221.118	M+H-H2O	238.121	3-(1-Acetyl-2,2-dimethyl-5-oxocyclopentyl)acrylic acid, methyl ester	C13H18O4	238.121	2	5373031		None
221.118	M+H-H2O	238.121	Methyl vanillate, 2-methylpropyl ether	C13H18O4	238.121	2	16794819		None
221.118	M+H-H2O	238.121	Methyl vanillate, butyl ether	C13H18O4	238.121	2	16784671		None
221.118	M+H-H2O	238.121	Butyl 2,6-dimethoxybenzoate	C13H18O4	238.121	2			None
221.118	M+H-H2O	238.121	2-(2-Ethoxyethoxy)ethyl benzoate	C13H18O4	238.121	2	11107398		None
221.118	M+H-H2O	238.121	Acetic acid, [1-methoxycarbonylbicyclo[2.2.1]heptan-7-ylidene]-, ethyl ester	C13H18O4	238.121	2	22294400		None
221.118	M+H-H2O	238.121	3-[(3aS,4S,7aS)-7a-Methyl-1,5-dioxo-octahydro-1H-inden-4-yl]propanoate	C13H18O4	238.121	2	163311942		C20199
221.118	M+H-H2O	238.121	4-Methyl-5-methoxycarbonyl-1-oxaspiro(5,5)undec-3-en-2-one	C13H18O4	238.121	2	574542		None
221.118	M+H-H2O	238.121	Benzoic acid, 2,4-diethoxy-, ethyl ester	C13H18O4	238.121	2	585986		None
221.118	M+H-H2O	238.121	3-(2,2,6-Trimethyl-5-oxo-7-oxa-bicyclo[4.1.0]hept-1-yl)-acrylic acid, methyl ester	C13H18O4	238.121	2	5372464		None
221.118	M+H-H2O	238.121	3,5-Dimethoxy-4-(n-butyl)oxybenzaldehyde	C13H18O4	238.121	2	4771127		None
221.118	M+H-H2O	238.121	1-(3-Ethyl-2,4-dihydroxy-6-methoxyphenyl)-1-butanone;NCGC00381029-01!1-(3-ethyl-2,4-dihydroxy-6-methoxyphenyl)butan-1-one	C13H18O4	238.121	2	26470515		None
221.118	M+H-H2O	238.121	Fumaric acid, cyclohex-3-enylmethyl ethyl diester	C13H18O4	238.121	2	91700420		None
221.118	M+H-H2O	238.121	1,2-Dimethoxy-4-(2,3-dimethoxy-1-propenyl)benzene	C13H18O4	238.121	2	6425678		None
221.118	M+H-H2O	238.121	bEthyl 4-oxo-3-oxaspiro[bicyclo[3.1.0]hexane-2,1'-cyclohexane]-5-carboxylate	C13H18O4	238.121	2	42648175		None
221.118	M+H-H2O	238.121	bSpiro[1,3-dioxolane-2,9'(7'-acetyloxybicyclo[3.3.1]-non-2'-ene)]	C13H18O4	238.121	2	567521		None
221.118	M+H-H2O	238.121	1-Propanol, 3-(3-phenoxypropoxy)-, formate	C13H18O4	238.121	2			None
221.118	M+H-H2O	238.121	Benzoic acid, 3,4-diethoxy-, ethyl ester	C13H18O4	238.121	2	586407		None
221.118	M+H-H2O	238.121	Carbonic acid, 4-isopropylphenyl 2-methoxyethyl ester	C13H18O4	238.121	2	91710966		None
221.118	M+H-H2O	238.121	3-(4-Allyl-2-methoxyphenoxy)-1,2-propanediol	C13H18O4	238.121	2	2859367		None
221.118	M+H-H2O	238.121	2,5-Cyclohexadien-1-one, 3,5-dihydroxy-4,4-dimethyl-2-(1-oxopentyl)-	C13H18O4	238.121	2	614022		None
221.118	M+H-H2O	238.121	benzeneacetic acid, 2,5-dimethoxy-3,4,6-trimethyl-	C13H18O4	238.121	2	297359		None
221.118	M+H-H2O	238.121	bicyclo[2.2.1]hept-5-ene-2-propanoic acid, 2-(methoxycarbonyl)-, methyl ester	C13H18O4	238.121	2	12548512		None
221.118	M+H-H2O	238.121	2-Butanone,4-(2,4,6-trimethoxyphenyl)	C13H18O4	238.121	2	602547		None
221.118	M+H-H2O	238.121	12-Oxa[tetracyclo[5.2.1.1(2,6).1(8,11)]dodecan-10-ol, 3-acetoxy-	C13H18O4	238.121	2	584066		None
221.118	M+H-H2O	238.121	Methyl 6-(5-acetyl-2-furyl)hexanoate	C13H18O4	238.121	2	586430		None
221.118	M+H-H2O	238.121	Fumaric acid, hex-4-yn-3-yl propyl ester	C13H18O4	238.121	2	91716949		None
221.118	M+H-H2O	238.121	4-Oxo-4-(1,2,2-trimethyl-5-oxocyclopentyl)-but-2-enoic acid, methyl ester	C13H18O4	238.121	2	5370424		None
221.118	M+H-H2O	238.121	Bicyclo[3.2.0]heptan-2-one, 6-hydroxy-5-(ethoxycarbonylmethyl)-6-vinyl-	C13H18O4	238.121	2	597962		None
221.118	M+H-H2O	238.121	p-Tolylpentamethyl-disiloxane	C12H22OSi2	238.121	0	614055		None
221.118	M+H-H2O	238.121	Pentamethyldisilyloxymethylbenzene	C12H22OSi2	238.121	0	589993		None
221.118	M+H-H2O	238.121	Methyl-6-deoxy-6-fluoro-2,3,4-tri-O-methyl.beta.d-galactopyranoside	C10H19FO5	238.122	2	91699163		None
221.118	M+H-H2O	238.121	Methyl-3-deoxy-3-fluoro-2,4,6-tri-O-methyl.beta.d-galactopyranoside	C10H19FO5	238.122	2	6421839		None
221.118	M+H-H2O	238.121	Methyl-4-deoxy-4-fluoro-2,3,6-tri-O-methyl.beta.d-galactopyranoside	C10H19FO5	238.122	2	6421446		None
221.118	M+H-H2O	238.121	Methyl-2-deoxy-2-fluoro-3,4,6-tri-O-methyl.beta.d-galactopyranoside	C10H19FO5	238.122	2	6421453		None
221.118	M+H-H2O	238.121	N,N-Dimethyl-8-(1H-1,2,3-triazol-1-yl)-1-naphthylamine	C14H14N4	238.122	3	603102		None
221.118	M+H-H2O	238.121	3-Pyridineacetaldehyde, [2-(3-pyridinyl)ethylidene]hydrazone	C14H14N4	238.122	3	9602100		None
221.118	M+H-H2O	238.121	b2-Pyridinecarbamidine, N'-(4-methylbenzimino)-	C14H14N4	238.122	3	9574325		None
221.118	M+H-H2O	238.121	Ethandial, bis(phenylhydrazone)	C14H14N4	238.122	3	9569516		None
221.118	M+H-H2O	238.121	Quinoline-3-carbonitrile, 4-methyl-2-dimethylaminomethylenamino-	C14H14N4	238.122	3	617194		None
221.118	M+H-H2O	238.121	8-Benzylamino-2-methyl-1,2,4-triazolo(2,3-a)pyridine	C14H14N4	238.122	3	617159		None
221.118	M+H-H2O	238.121	7-Benzyl-3,4-dimethyl-1H-pyrazolo(3,4-d)pyridazine	C14H14N4	238.122	3			None
221.118	M+H-H2O	238.121	Imidazo[1,2-b]1,2,4-triazine, 2,3-dimethyl-6-(4-methylphenyl)-	C14H14N4	238.122	3	617210		None
221.118	M+H-H2O	238.121	Benzil-dihydrazone	C14H14N4	238.122	3	5356523		None
221.118	M+H-H2O	238.121	2,5-Dimethyl-3-phenyl-3H-pyrrolo[2,3-d]pyrimidin-4-amine	C14H14N4	238.122	3			None
221.118	M+H-H2O	238.121	Dihydroazarole	C14H14N4	238.122	3			None
221.118	M+H-H2O	238.121	2-Pyridineacetaldehyde, [2-(2-pyridinyl)ethylidene]hydrazone	C14H14N4	238.122	3	9602111		None
221.118	M+K	182.155
221.118	M+ACN+H	179.084
221.118	M+ACN+Na	157.102
221.118	M+2Na-H	176.147
221.118	M+2H	440.221	b(1'S,4'aS,8'aR)-7-[(decahydro-5,5,8a-trimethyl-2-methylene-6-oxo-1-naphthalenyl)methoxy]-6,8-dimethoxy-2H-1-benzopyran-2-one	C26H32O6	440.22	2	613810		None
221.118	M+2H	440.221	Deacetylgedunin;D-Homo-24-nor-17-oxachola-1,20,22-triene-3,16-dione, 14,15:21,23-diepoxy-7-hydroxy-4,4,8-trimethyl-, (5.alpha.,7.alpha.,13.alpha.,14.beta.,15.beta.,17a.alpha.)-	C26H32O6	440.22	2	3034112; 1885		None
221.118	M+2H	440.221	Bufa-20,22-dienolide, 3-(acetyloxy)-14,15-epoxy-16-oxo-, (3.beta.,5.beta.,15.beta.)-	C26H32O6	440.22	2	596728		None
221.118	M+2H	440.221	b1',1'-Dicarboethoxy-1.beta.,2.beta.-dihydro-3'H-cycloprop[1,2]androsta-1,4,6-trien-3,17-dione	C26H32O6	440.22	2	631586		None
221.118	M+2H	440.221	b3,2',4',6'-Tetrahydroxy-4-methoxy-3',5-diprenyldihydrochalcone	C26H32O6	440.22	2	15291553		None
221.118	M+2H	440.221	Bufa-20,22-dienolide, 16-(acetyloxy)-14,15-epoxy-3-oxo-, (5.beta.,15.beta.,16.beta.)-	C26H32O6	440.22	2	633296		None
221.118	M+2H	440.221	DEOXYANDIROBIN LACTONE	C26H32O6	440.22	2			None
221.118	M+2H	440.221	D-Homo-24-nor-17-oxachola-20,22-diene-3,7,16-trione, 14,15:21,23-diepoxy-4,4,8-trimethyl-, (5.alpha.,13.alpha.,14.beta.,15.beta.,17a.alpha.)-	C26H32O6	440.22	2	328941		None
221.118	M+2H	440.221	3\xce\xb2-HYDROXYDEOXYDESACETOXY-7-OXOGEDUNIN	C26H32O6	440.22	2			None
221.118	M+2H	440.221	b3'-Geranyl-3,4,2',4'-tetrahydroxy-6'-methoxydihydrochalcone	C26H32O6	440.22	2	14282628		None
221.118	M+2H	440.221	1-[2,4-dihydroxy-5-(3-methylbut-2-en-1-yl)phenyl]-2-hydroxy-3-[4-hydroxy-3-methoxy-5-(3-methylbut-2-en-1-yl)phenyl]propan-1-one	C26H32O6	440.22	2	131837189	HMDB0133250	None
221.118	M+2H	440.221	b5,7-Dihydroxy-4'-methoxy-8-C-prenyl-3'-(3-hydroxy-3-methylbutyl)flavanone	C26H32O6	440.22	2	42607958		None
221.118	M+2H	440.221	2-[3-hydroxy-4-methoxy-5-(3-methylbut-2-en-1-yl)phenyl]-1-[2,4,6-trihydroxy-3-(3-methylbut-2-en-1-yl)phenyl]propan-1-one	C26H32O6	440.22	2	131838455	HMDB0134756	None
221.118	M+2H	440.221	4-Hexenethioic acid, 3-(t-butyldiphenylsilyloxy)-, S-t-butyl ester	C26H36O2SSi	440.221	1	5379042		None
221.118	M+2H	440.221	4-[chloromethyl-(1-hydroxy-2,2,6,6-tetramethylpiperidin-4-yl)oxyphosphoryl]oxy-1-hydroxy-2,2,6,6-tetramethylpiperidine	C19H38ClN2O5P	440.221	0			None
221.118	M+2H	440.221	3-(3-Oxo-2,3,5,6,11,11b-hexahydro-1H-pyrrolo[2,1-a]-.beta.-carbolin-11b-yl)propionic acid N-2-(3-indolyl)ethylamide	C27H28N4O2	440.221	0	588839		None
221.118	M+2H	440.221	b.alpha-Benzamido-N'-benzylidene-4-(diethylamino)cinnamohydrazide	C27H28N4O2	440.221	0	9602505		None
221.118	M+2H	440.221	NCGC00385485-01_C27H28N4O2_(3S,6S)-3-(1H-Indol-3-ylmethyl)-6-{[2-(2-methyl-3-buten-2-yl)-1H-indol-3-yl]methyl}-2,5-piperazinedione	C27H28N4O2	440.221	0	26474524		None
221.118	M+2H	440.221	3-{2-[4-(6-Fluoro-1,2-benzoxazol-3-yl)piperidin-1-yl]ethyl}-7-methoxy-2-methyl-6,7,8,9-tetrahydro-4H-pyrido[1,2-a]pyrimidin-4-one	C24H29FN4O3	440.222	3			None
221.118	M+2H	440.221	METHYL-[4-(4-PIPERIDINE-1-YLMETHYL-PHENYL)-CYCLOHEXYL]-CARBAMINIC ACID-(4-CHLOROPHENYL)-ESTER	C26H33ClN2O2	440.223	4	447562		None
221.118	M+3H	660.332
221.118	M+H+Na	418.239	Acetamide, 2-(dibutylamino)-N-(2-methyl-4-(phenylmethoxy)phenyl)-, monohydrochloride	C24H35ClN2O2	418.239	0			None
221.118	M+H+Na	418.239	AC-(D)PHE-PRO-BOROHOMOORNITHINE-OH	C20H31BN4O5	418.239	0	5288067		None
221.118	M+H+Na	418.239	b4,4-(Diphenylethenylidene)bis[N,N-dimethylbenzenamine]	C30H30N2	418.241	4	253783		C15021
221.118	M+2H+Na	638.35	2-[(1R,3S,4S)-1-BENZYL-4-[N-(BENZYLOXYCARBONYL)-L-VALYL]AMINO-3-PHENYLPENTYL]-4(5)-(2-METHYLPROPIONYL)IMIDAZOLE	C38H46N4O5	638.347	4	446120		None
221.118	M+2H+Na	638.35	1-O-(2-((2-((2-((2-Hydroxy-3-methylpentanoyl)oxy)-3-methylpentanoyl)oxy)-3-methylpentanoyl)oxy)-3-methylpentanoyl)hexitol;NCGC00381318-01![3-methyl-1-[3-methyl-1-[3-methyl-1-oxo-1-(2,3,4,5,6-pentahydroxyhexoxy)pentan-2-yl]oxy-1-oxopentan-2-yl]oxy-1-oxopentan-2-yl] 2-hydroxy-3-methylpentanoate	C30H54O14	638.351	2	45359264		None
221.118	M+2Na	396.257	bN,N'-(1,4-Phenylenedimethylidyne)bis(4-butylaniline)	C28H32N2	396.257	1			None
221.118	M+2Na+H	616.368
221.118	M+CH3OH+H	188.084	3-Butylidene-1(3H)-isobenzofuranone;Butylidenephthalide	C12H12O2	188.084	3	5352899; 642376	HMDB0032061	C16924
221.118	M+CH3OH+H	188.084	1(3H)-Isobenzofuranone, 3-butylidene-	C12H12O2	188.084	3			None
221.118	M+CH3OH+H	188.084	2,2-Dimethyl-3-methylene-4-chromanone	C12H12O2	188.084	3	578589		None
221.118	M+CH3OH+H	188.084	3-Benzylidene-2,4-pentanedione	C12H12O2	188.084	3	95782		None
221.118	M+CH3OH+H	188.084	3-Methyl-5-phenylpenta-2,4-dienoic acid	C12H12O2	188.084	3	774942		None
221.118	M+CH3OH+H	188.084	b1,1'-Diphenyl, 2,3-dihydro-2,3-dihydroxy-;cis-2,3-Dihydro-2,3-dihydroxybiphenyl	C12H12O2	188.084	3	441092; 5459789		None;C06589
221.118	M+CH3OH+H	188.084	5,8,11-dodecatriynoic acid	C12H12O2	188.084	3	5312605		None
221.118	M+CH3OH+H	188.084	Methyl 3,4-dihydronaphthalene-1-carboxylate	C12H12O2	188.084	3			None
221.118	M+CH3OH+H	188.084	(4E)-5-(4-methoxyphenyl)penta-1,4-dien-3-one	C12H12O2	188.084	3	23464062	HMDB0132978	None
221.118	M+CH3OH+H	188.084	(E)-3-(2-Methylpropylidene)-1(3H)-isobenzofuranone	C12H12O2	188.084	3	6436620	HMDB0032028	None
221.118	M+CH3OH+H	188.084	3,4-Dimethyl-5-phenylfuran-2(5H)-one	C12H12O2	188.084	3			None
221.118	M+CH3OH+H	188.084	Crotonic acid, o-styrenyl ester	C12H12O2	188.084	3	5365795		None
221.118	M+CH3OH+H	188.084	Naphthalene, 2,6-dimethoxy-	C12H12O2	188.084	3	79627		None
221.118	M+CH3OH+H	188.084	Cinnamyl acrylate	C12H12O2	188.084	3	5354844		None
221.118	M+CH3OH+H	188.084	Methyl 3,4-dihydronaphthalene-2-carboxylate	C12H12O2	188.084	3			None
221.118	M+CH3OH+H	188.084	1-Phenylhex-5-ene-1,4-dione	C12H12O2	188.084	3			None
221.118	M+CH3OH+H	188.084	4,6,8-Trimethyl-2H-cyclohepta(b)furan-2-one	C12H12O2	188.084	3			None
221.118	M+CH3OH+H	188.084	4-n-Propylcoumarin	C12H12O2	188.084	3	6613324		None
221.118	M+CH3OH+H	188.084	2-Cyclopenten-1-one, 4-hydroxy-3-methyl-2-phenyl-	C12H12O2	188.084	3	575582		None
221.118	M+CH3OH+H	188.084	(E)-dodeca-2-en-4,6,8-triyne-1,1-diol	C12H12O2	188.084	3	134812237		None
221.118	M+CH3OH+H	188.084	2-(2-Naphthoxy)ethanol	C12H12O2	188.084	3	7131		None
221.118	M+CH3OH+H	188.084	b6-Methyl-3,4-(5'-methylbenzo)-2-oxabicyclo(4.1.0)hept-3-en-5-one;b6-METHYL-3	4-(5-METHYL)BENZO-2-OXABICYCLO(4.1.0)HEPT-3-EN-5-ONE"	C12H12O2	188.084	3	101320217		None
221.118	M+CH3OH+H	188.084	Ethanone, 1-(2-methoxy-1H-inden-3-yl)-	C12H12O2	188.084	3	540272		None
221.118	M+CH3OH+H	188.084	1,8-Naphthalenedimethanol	C12H12O2	188.084	3	74846		None
221.118	M+CH3OH+H	188.084	5-Phenylcyclohexane-1,3-dione	C12H12O2	188.084	3	568962		None
221.118	M+CH3OH+H	188.084	naphthalene, 1,8-dimethoxy-	C12H12O2	188.084	3	3998082		None
221.118	M+CH3OH+H	188.084	Naphthalene, 1,7-dimethoxy- (8CI)(9CI)	C12H12O2	188.084	3			None
221.118	M+CH3OH+H	188.084	Naphthalene, 1,7-dimethoxy-	C12H12O2	188.084	3	79197		None
221.118	M+CH3OH+H	188.084	Trigoforin	C12H12O2	188.084	3	12267346	HMDB0029495	None
221.118	M+CH3OH+H	188.084	1,3-Indandione, 2-ethyl-2-methyl-	C12H12O2	188.084	3	599681		None
221.118	M+CH3OH+H	188.084	Tricyclo[6.2.1.0(2,7)]undeca-4,9-diene, 4-methyl-3,6-dioxo-	C12H12O2	188.084	3	548815		None
221.118	M+CH3OH+H	188.084	2,4-pentadienoic acid, 5-phenyl-, methyl ester	C12H12O2	188.084	3	10241573		None
221.118	M+CH3OH+H	188.084	2,2-Dimethyl-5-phenyl-3(2H)-furanone	C12H12O2	188.084	3	100464		None
221.118	M+CH3OH+H	188.084	Allyl cinnamate;2-PROPENYL 3-PHENYL-2-PROPENOATE	C12H12O2	188.084	3	24884162; 641423	HMDB0041219	None
221.118	M+CH3OH+H	188.084	2-Cyclopenten-1-one, 4-hydroxy-2-methyl-3-phenyl-	C12H12O2	188.084	3	575313		None
221.118	M+CH3OH+H	188.084	Furan, 2-methoxy-5-methyl-4-phenyl-	C12H12O2	188.084	3	540115		None
221.118	M+CH3OH+H	188.084	endo-(2s,7R)-Tricyclo[6.2.2.0(2,7)]-4,9-dodecadiene-3,6-dione	C12H12O2	188.084	3	137731		None
221.118	M+CH3OH+H	188.084	2-(3,4-Dihydronaphthalen-1-yl)acetic acid	C12H12O2	188.084	3	581927		None
221.118	M+CH3OH+H	188.084	2-Naphthalenol, 1,2-dihydro-, acetate	C12H12O2	188.084	3	581747		None
221.118	M+CH3OH+H	188.084	(+-)-1-(1-Naphthyl)-1,2-ethanediol	C12H12O2	188.084	3	593863		None
221.118	M+CH3OH+H	188.084	1-naphthalenol, 4-ethoxy-	C12H12O2	188.084	3	12389966		None
221.118	M+CH3OH+H	188.084	3-hydroxy-1,1-dimethylnaphthalen-2-one	C12H12O2	188.084	3			None
221.118	M+CH3OH+H	188.084	Naphthalene, 1,4-dimethoxy-	C12H12O2	188.084	3	82337		None
221.118	M+CH3OH+H	188.084	2,3-Naphthalenedimethanol	C12H12O2	188.084	3	598417		None
221.118	M+CH3OH+H	188.084	2(3H)-Furanone, 5-(2,5-dimethylphenyl)-	C12H12O2	188.084	3	604728		None
221.118	M+CH3OH+H	188.084	Benzoic acid, 2-methylene-3-butenyl ester	C12H12O2	188.084	3	569584		None
221.118	M+CH3OH+H	188.084	3-Cyclopenten-1-ol, benzoate	C12H12O2	188.084	3	569275		None
221.118	M+CH3OH+H	188.084	6,7,8,9-Tetrahydrodibenzo[b,d]furan-2-ol	C12H12O2	188.084	3	121024		None
221.118	M+CH3OH+H	188.084	2-Cyclopenten-1-ol, benzoate	C12H12O2	188.084	3	548780		None
221.118	M+CH3OH+H	188.084	Naphtho[2,1-b]furan-2(1H)-one, 3a,4,5,9b-tetrahydro-, cis-	C12H12O2	188.084	3	22216426		None
221.118	M+CH3OH+H	188.084	1,6-Dimethoxynaphthalene	C12H12O2	188.084	3	296916		None
221.118	M+CH3OH+H	188.084	Coumarin, 4,5,7-trimethyl-	C12H12O2	188.084	3	604760		None
221.118	M+CH3OH+H	188.084	1-naphthalenol, 4-methoxy-3-methyl-	C12H12O2	188.084	3	11229228		None
221.118	M+CH3OH+H	188.084	ethanol, 2-(1-naphthalenyloxy)-	C12H12O2	188.084	3	69734		None
221.118	M+CH3OH+H	188.084	bSpiro[1,3-dioxolane-2,2'(1'H)-naphthalene]	C12H12O2	188.084	3	589106		None
221.118	M+CH3OH+H	188.084	Coumarin, 5,7,8-trimethyl-	C12H12O2	188.084	3	604743		None
221.118	M+CH3OH+H	188.084	1-naphthalenol, 2-ethoxy-	C12H12O2	188.084	3	23272462		None
221.118	M+CH3OH+H	188.084	Naphthalene, 2,7-dimethoxy-	C12H12O2	188.084	3	77021		None
221.118	M+CH3OH+H	188.084	1H-Indene-1-methanol, acetate	C12H12O2	188.084	3	581746		None
221.118	M+CH3OH+H	188.084	1-Acetoxy-1-phenylbut-2-yne	C12H12O2	188.084	3	581765		None
221.118	M+CH3OH+H	188.084	1,6-Dimethyl-3,4-benzo-2-oxabicyclo(4.1.0)hept-3-en-5-one	C12H12O2	188.084	3	101320239		None
221.118	M+CH3OH+H	188.084	1-Phenylcyclopent-2-ene-1-carboxylic acid	C12H12O2	188.084	3			None
221.118	M+CH3OH+H	188.084	4-Pentynoic acid, phenylmethyl ester	C12H12O2	188.084	3	561097		None
221.118	M+CH3OH+H	188.084	3-Butyn-2-ol, 3-methyl-, benzoate	C12H12O2	188.084	3			None
221.118	M+CH3OH+H	188.084	Oxirane, 2-(2-phenylethynyl)-3-methoxymethyl-	C12H12O2	188.084	3	575048		None
221.118	M+CH3OH+H	188.084	1,4-Naphthoquinone, 2,3-dihydro-5,8-dimethyl-	C12H12O2	188.084	3	604772		None
221.118	M+CH3OH+H	188.084	b2-Hydroxy-5,6-dihydro[1,1'-biphenyl]-3(4H)-one	C12H12O2	188.084	3			None
221.118	M+CH3OH+H	188.084	1-[4-(2-Hydroxybut-3-yn-2-yl)phenyl]ethanone	C12H12O2	188.084	3	91691940		None
221.118	M+CH3OH+H	188.084	2,6-Dimethoxynaphthalene	C12H12O2	188.084	3			None
221.118	M+CH3OH+H	188.084	N~1~,N~1~-Dimethylbutane-1,4-diamine--hydrogen chloride (1/2)	C6H18Cl2N2	188.085	2			None
221.118	M+CH3OH+H	188.084	1,6-Hexanediamine dihydrochloride	C6H18Cl2N2	188.085	2			None
221.118	M+CH3OH+H	188.084	N~1~,N~1~-Diethylethane-1,2-diamine--hydrogen chloride (1/2)	C6H18Cl2N2	188.085	2			None
223.064	M+H	222.057	8-Amino-5-chloro-6-methoxy-4-methylquinoline	C11H11ClN2O	222.056	4	613832		None
223.064	M+H	222.057	2H-1,4-Benzodiazepin-2-one, 1,3-dihydro-7-chloro-5-ethyl-	C11H11ClN2O	222.056	4	135456501		None
223.064	M+H	222.057	Phantasmidine	C11H11ClN2O	222.056	4			None
223.064	M+H	222.057	3-[(2-Chloro-3-pyridinyl)amino]-2-cyclohexen-1-one	C11H11ClN2O	222.056	4	11031471		None
223.064	M+H	222.057	3H-Pyrazol-3-one, 2-(2-chloro-6-methylphenyl)-2,4-dihydro-5-methyl-	C11H11ClN2O	222.056	4			None
223.064	M+H	222.057	3H-pyrazol-3-one, 1-[(4-chlorophenyl)methyl]-1,2-dihydro-4-methyl-	C11H11ClN2O	222.056	4	3293368		None
223.064	M+H	222.057	6-(4-Chlorophenyl)-5-methyl-4,5-dihydro-3(2H)-pyridazinone	C11H11ClN2O	222.056	4	2830185		None
223.064	M+H	222.057	Ethanone, 1-(4-chlorophenyl)-2-(2-imidazolidinylidene)-	C11H11ClN2O	222.056	4			None
223.064	M+H	222.057	3H-Pyrazol-3-one, 4-chloro-1,2-dihydro-1,5-dimethyl-2-phenyl-	C11H11ClN2O	222.056	4	613666		None
223.064	M+H	222.057	3H-pyrazol-3-one, 1-[(2-chlorophenyl)methyl]-1,2-dihydro-4-methyl-	C11H11ClN2O	222.056	4	91712218		None
223.064	M+H	222.057	NSC350277	C11H11ClN2O	222.056	4			None
223.064	M+H	222.057	1-Cyclopropyl-1H-benzimidazole-2-carbaldehyde--hydrogen chloride (1/1)	C11H11ClN2O	222.056	4			None
223.064	M+H	222.057	4-Chloro-6-methoxy-2-methylquinolin-8-amine	C11H11ClN2O	222.056	4	91733945		None
223.064	M+H	222.057	8-Amino-7-chloro-6-methoxy-4-methylquinoline	C11H11ClN2O	222.056	4	613752		None
223.064	M+H	222.057	b2-(3'-Methylthio)propylmalic acid	C8H14O5S	222.056	3	96023622		C17214
223.064	M+H	222.057	2,5-Dimethylbenzenesulfonic acid dihydrate	C8H14O5S	222.056	3			None
223.064	M+H	222.057	Isopropylxanthic disulfide	C8H14O5S	222.056	3			None
223.064	M+H	222.057	b3-(3'-Methylthio)propylmalic acid	C8H14O5S	222.056	3	96023623		C17215
223.064	M+H	222.057	1,3,5-Triethylcyclotrisiloxane	C6H18O3Si3	222.056	2	606328		None
223.064	M+H	222.057	Hexamethylcyclotrisiloxane	C6H18O3Si3	222.056	2	10914		None
223.064	M+H	222.057	Trithioacetone	C9H18S3	222.057	0			None
223.064	M+H	222.057	1,3,5-Trithiane, 2,2,4,4,6,6-hexamethyl-;2,2,4,4,6,6-Hexamethyl-1,3,5-trithiane	C9H18S3	222.057	0	13233	HMDB0040243	None
223.064	M+H	222.057	(E)-1-Propenyl 1-(propylthio)propyl disulfide	C9H18S3	222.057	0	5352729	HMDB0033072	None
223.064	M+H	222.057	1,3-Dithiane, 2-(1,1-dimethylethyl)-5-(methylthio)-, trans-;1,3-Dithiane, 2-(1,1-dimethylethyl)-5-(methylthio)-, cis-	C9H18S3	222.057	0	596553		None
223.064	M+H	222.057	Di-tert-butyl carbonotrithioate	C9H18S3	222.057	0	534796		None
223.064	M+H	222.057	2,6-Bis(methylthio)thiane	C9H18S3	222.057	0	6424808		None
223.064	M+H	222.057	3-Ethyl-5-pentyl-1,2,4-trithiolane	C9H18S3	222.057	0	85617661		None
223.064	M+H	222.057	1-(1-Propenylthio)propyl propyl disulfide	C9H18S3	222.057	0	5352790	HMDB0033041	None
223.064	M+H	222.057	2,4,6-Triethyl-1,3,5-trithiane	C9H18S3	222.057	0	12487714	HMDB0040262	None
223.064	M+H	222.057	b7,8-Dihydro-2-methyl-6H-pyrazolo[3',4':4,5]pyrimido[2,1-b][1,3]-thiazin-4(2H)-one	C9H10N4OS	222.058	2	613735		None
223.064	M+H	222.057	AX 56	C9H10N4OS	222.058	2	97834		None
223.064	M+H	222.057	1-(4-Ethoxyphenyl)-5-mercapto-1H-tetrazole	C9H10N4OS	222.058	2	853337		None
223.064	M+H	222.057	Benzamide, N-(iminothioureidomethyl)-	C9H10N4OS	222.058	2	233719		None
223.064	M+H	222.057	1-(2-Methylthio-[1,2,4]triazolo[1,5-a]pyrimidin-6-yl)propan-2-one	C9H10N4OS	222.058	2	540576		None
223.064	M+H	222.057	4-Amino-5-(phenoxymethyl)-4H-1,2,4-triazole-3-thiol	C9H10N4OS	222.058	2	199582		None
223.064	M+H	222.057	1,2,4-Triazine-3(2H)-thione, 5,6-dihydro-4-amino-5-hydroxy-5-phenyl-	C9H10N4OS	222.058	2	576031		None
223.064	M+H	222.057	(1H-Benzoimidazol-2-ylsulfanyl)acetic acid, hydrazide	C9H10N4OS	222.058	2	676606		None
223.064	M+H	222.057	Acetamide, N-[5-(1-cyano-2-methyl-1-propenyl)-1,3,4-thiadiazol-2-yl]-	C9H10N4OS	222.058	2	539629		None
223.064	M+H	222.057	4-Amino-5-(4-methoxyphenyl)-4H-1,2,4-triazole-3-thiol	C9H10N4OS	222.058	2	2735356		None
223.064	M+NH4	205.03	5-Chloro-2-phenoxypyridine	C11H8ClNO	205.029	4			None
223.064	M+NH4	205.03	7-Chloro-2,3-dihydrofuro(2,3-b)quinoline	C11H8ClNO	205.029	4	609534		None
223.064	M+NH4	205.03	2-Chloro-8-methyl-3-quinolinecarbaldehyde	C11H8ClNO	205.029	4	689082		None
223.064	M+NH4	205.03	8-Chloro-2,3-dihydrofuro(2,3-b)quinoline	C11H8ClNO	205.029	4	609640		None
223.064	M+NH4	205.03	2-(3-Chlorophenyl)pyridin-4(1H)-one	C11H8ClNO	205.029	4			None
223.064	M+NH4	205.03	2-(2-Chlorophenyl)pyridin-3-ol	C11H8ClNO	205.029	4			None
223.064	M+NH4	205.03	5-(4-Chlorophenyl)pyridin-3-ol	C11H8ClNO	205.029	4			None
223.064	M+NH4	205.03	4-(2-Chlorophenyl)pyridin-2(1H)-one	C11H8ClNO	205.029	4			None
223.064	M+NH4	205.03	6-(2-Chlorophenyl)pyridin-2(1H)-one	C11H8ClNO	205.029	4			None
223.064	M+NH4	205.03	3-(2-Chlorophenyl)pyridin-2(1H)-one	C11H8ClNO	205.029	4			None
223.064	M+NH4	205.03	4-(3-Chlorophenyl)pyridin-2(1H)-one	C11H8ClNO	205.029	4			None
223.064	M+NH4	205.03	2-(2-Chlorophenyl)pyridin-4(1H)-one	C11H8ClNO	205.029	4			None
223.064	M+NH4	205.03	2-Chloro-6-methyl-3-quinolinecarbaldehyde	C11H8ClNO	205.029	4	689081		None
223.064	M+NH4	205.03	6-(3-Chlorophenyl)pyridin-3-ol	C11H8ClNO	205.029	4			None
223.064	M+NH4	205.03	5-(2-Chlorophenyl)pyridin-3-ol	C11H8ClNO	205.029	4			None
223.064	M+NH4	205.03	2-(3-Chlorophenyl)pyridin-3-ol	C11H8ClNO	205.029	4			None
223.064	M+NH4	205.03	5-Chloro-2,3-dihydrofuro(2,3-b)quinoline	C11H8ClNO	205.029	4	609535		None
223.064	M+NH4	205.03	6-(2-Chlorophenyl)pyridin-3-ol	C11H8ClNO	205.029	4			None
223.064	M+NH4	205.03	6-Chloro-2,3-dihydrofuro(2,3-b)quinoline	C11H8ClNO	205.029	4	609641		None
223.064	M+NH4	205.03	5-(3-Chlorophenyl)pyridin-3-ol	C11H8ClNO	205.029	4			None
223.064	M+NH4	205.03	2-Chloro-7-methyl-3-quinolinecarbaldehyde	C11H8ClNO	205.029	4	776184		None
223.064	M+NH4	205.03	6-(4-Chlorophenyl)pyridin-3-ol	C11H8ClNO	205.029	4			None
223.064	M+NH4	205.03	5-Chloro-4-methyl-8-quinolinecarboxaldehyde	C11H8ClNO	205.029	4	600907		None
223.064	M+NH4	205.03	Methyl 2-amino-4-fluorobenzoate--hydrogen chloride (1/1)	C8H9ClFNO2	205.031	0			None
223.064	M+NH4	205.03	[1,3,4]Thiadiazole-2-carboxylic acid, phenylamide	C9H7N3OS	205.031	2	6422428		None
223.064	M+NH4	205.03	N-(1,3,4-Thiadiazol-2-yl)benzamide	C9H7N3OS	205.031	2	569548		None
223.064	M+NH4	205.03	5-(Nitrosomethylidene)-4-phenyl-2,5-dihydro-1,2,3-thiadiazole	C9H7N3OS	205.031	2			None
223.064	M+NH4	205.03	5-Hydroxymethyl tricyclazole	C9H7N3OS	205.031	2	155268		None
223.064	M+NH4	205.03	6-Phenyl-3-thioxo-5-oxo-2,3,4,5-tetrahydro-1,2,4-triazine	C9H7N3OS	205.031	2	120243		None
223.064	M+Na	200.075	Diazene, (4-fluorophenyl)phenyl-	C12H9FN2	200.075	0	226039		None
223.064	M+Na	200.075	Phosphine, methyldiphenyl-;Diphenylmethylphosphine	C13H13P	200.075	2	73879		None
223.064	M+Na	200.075	4,5-Dimethyl-2-phenylphosphinine	C13H13P	200.075	2			None
223.064	M+H-H2O	240.068	NSC669581	C10H13N2O3P	240.066	4			None
223.064	M+H-H2O	240.068	bOxalamide, N-[2-(4-chlorophenyl)ethyl]-N'-methyl-	C11H13ClN2O2	240.067	4	2266182		None
223.064	M+H-H2O	240.068	Propanimidoyl chloride, N-[[[(3-methylphenyl)amino]carbonyl]oxy]-	C11H13ClN2O2	240.067	4	16763893		None
223.064	M+H-H2O	240.068	2-Amino-4-(3-chloropropoxy)-5-methoxybenzonitrile	C11H13ClN2O2	240.067	4			None
223.064	M+H-H2O	240.068	Carbamic acid, N-[1-(4-chlorophenyl)ethylidenamino]-, ethyl ester	C11H13ClN2O2	240.067	4	7066741		None
223.064	M+H-H2O	240.068	N-(2-(Acetyl(methyl)amino)phenyl)-2-chloroacetamide	C11H13ClN2O2	240.067	4	676950		None
223.064	M+H-H2O	240.068	N-(4-Chlorophenyl)-4-morpholinecarboxamide	C11H13ClN2O2	240.067	4	759971		None
223.064	M+H-H2O	240.068	2-Propanone oxime, o-[(2-chlorophenylamino)carbonyl]methyl-	C11H13ClN2O2	240.067	4	544956		None
223.064	M+H-H2O	240.068	Butanimidoyl chloride, N-[[(phenylamino)carbonyl]oxy]-	C11H13ClN2O2	240.067	4	3075046		None
223.064	M+H-H2O	240.068	Ethanimidoyl chloride, N-[[[(1-phenylethyl)amino]carbonyl]oxy]-	C11H13ClN2O2	240.067	4	3716353		None
223.064	M+H-H2O	240.068	Phenol, 4-chloro-2-[(4-morpholinylimino)methyl]-	C11H13ClN2O2	240.067	4	135842388		None
223.064	M+H-H2O	240.068	N-[4-Chloro-2-nitrophenyl]piperidine	C11H13ClN2O2	240.067	4	285318		None
223.064	M+H-H2O	240.068	Nicotinamide, N-allyl-6-chloro-2-methoxy-4-methyl-	C11H13ClN2O2	240.067	4	3923253		None
223.064	M+H-H2O	240.068	2-Imidazolidinone, 1-(3-chloro-4-methylphenyl)-3-methoxy-	C11H13ClN2O2	240.067	4	617590		None
223.064	M+H-H2O	240.068	N-{4-[Acetyl(methyl)amino]phenyl}-2-chloroacetamide	C11H13ClN2O2	240.067	4	310167		None
223.064	M+H-H2O	240.068	Propanoic acid, 2-(2-chlorophenylhydrazono)-, ethyl ester	C11H13ClN2O2	240.067	4	9584516		None
223.064	M+H-H2O	240.068	Propyl 1-(propylsulfinyl)propyl disulfide	C9H20OS3	240.068	0	85752107	HMDB0033071	None
223.064	M+H-H2O	240.068	Semicarbazide, 1-[1-(2-nitro-1-phenyl)ethyl]-3-thio-	C9H12N4O2S	240.068	2	6421521		None
223.064	M+H-H2O	240.068	5-Allyl-5-acetamido-6-imino-hexahydro-2-thioxopyrimidin-4-one	C9H12N4O2S	240.068	2	607745		None
223.064	M+H-H2O	240.068	Pyrrole-3,4-dicarboxamide, 2-allylthio-5-amino-	C9H12N4O2S	240.068	2	608028		None
223.064	M+H-H2O	240.068	8-Methylthiocaffeine	C9H12N4O2S	240.068	2			None
223.064	M+H-H2O	240.068	N-(2-Imidazolidinylidene)sulfanilamide	C9H12N4O2S	240.068	2	617583		None
223.064	M+H-H2O	240.068	[(2,6-dimethoxypyridin-3-yl)methylideneamino]thiourea	C9H12N4O2S	240.068	2			None
223.064	M+H-H2O	240.068	Thiazolo[4,5-d]pyrimidine-5,7(4H,6H)-dione, 2-amino-4-butyl-	C9H12N4O2S	240.068	2	2997464		None
223.064	M+H-H2O	240.068	NSC42491	C9H12N4O2S	240.068	2			None
223.064	M+H-H2O	240.068	NSC518807	C9H12N4O2S	240.068	2			None
223.064	M+H-H2O	240.068	Cyclohexanol, 1-chloromethyl-2-chloro-4-(2-hydroxypropyl-2)-	C10H18Cl2O2	240.068	3	91694004		None
223.064	M+H-H2O	240.068	Dichloroacetic acid, 2-ethylhexyl ester	C10H18Cl2O2	240.068	3	545922		None
223.064	M+H-H2O	240.068	Dichloroacetic acid, 2-octyl ester	C10H18Cl2O2	240.068	3	545921		None
223.064	M+K	184.101	1-(1-Chloro-2,3-dimethylcyclopropyl)-3,3-dimethyl-1-butyne	C11H17Cl	184.102	4	535137		None
223.064	M+K	184.101	1-Chloromethylene-decahydro-naphthalene	C11H17Cl	184.102	4	5367585		None
223.064	M+K	184.101	Cyclopropane, 1-chloro-2,2-dimethyl-3-(3,3-dimethyl-1-butynyl)-	C11H17Cl	184.102	4	562013		None
223.064	M+K	184.101	Tricyclo[4.3.1.1(3,8)]undecane, 1-chloro-	C11H17Cl	184.102	4	33669		None
223.064	M+ACN+H	181.03	2-FLUORO-3-(4-HYDROXYPHENYL)-2E-PROPENEOATE	C9H6FO3	181.03	1			None
223.064	M+ACN+H	181.03	4H-1,2,4-Triazole-3-thiol, 5-(2-furyl)-4-methyl-	C7H7N3OS	181.031	2	602204		None
223.064	M+ACN+H	181.03	3,4-Dihydro-2-[methylthio]-4H-pyrrolo[2,3-d]pyrimidin-4-one	C7H7N3OS	181.031	2	276402		None
223.064	M+ACN+H	181.03	5-Methoxy-[1,2,4]triazolo[4,3-a]pyridine-3-thiol	C7H7N3OS	181.031	2	602272		None
223.064	M+ACN+H	181.03	1-[5-(Thiophen-2-yl)-1,2,4-oxadiazol-3-yl]methanamine	C7H7N3OS	181.031	2			None
223.064	M+ACN+H	181.03	Pyrimidine-5-carbonitrile, 3,4-dihydro-2-methyl-6-methylthio-4-oxo-	C7H7N3OS	181.031	2	587648		None
223.064	M+ACN+H	181.03	8-Methoxy-[1,2,4]triazolo[4,3-a]pyridine-3-thiol	C7H7N3OS	181.031	2	602203		None
223.064	M+ACN+H	181.03	2-Ethyl-7H-1,3,4-thiadiazolo[3,2-a]pyrimidin-7-one	C7H7N3OS	181.031	2	602171		None
223.064	M+ACN+H	181.03	7-Ethyl-[1,3,4]thiadiazolo[3,2-a]pyrimidin-5-one	C7H7N3OS	181.031	2	6424867		None
223.064	M+ACN+H	181.03	2H-Pyrazino(2,3-b)-1,4-thiazin-3(4H)-one, 4-methyl-	C7H7N3OS	181.031	2			None
223.064	M+ACN+Na	159.049
223.064	M+2Na-H	178.093
223.064	M+2H	444.114	Dodecamethylcyclohexasiloxane	C12H36O6Si6	444.113	2	10911		None
223.064	M+2H	444.114	1,3,5,7,9,11-Hexaethylcyclohexasiloxane	C12H36O6Si6	444.113	2	632024		None
223.064	M+2H	444.114	(L-Prolyl)adenylate	C15H21N6O8P	444.116	4	44141921		C20656
223.064	M+3H	666.171	Octadecamethylcyclononasiloxane	C18H54O9Si9	666.169	2			None
223.064	M+H+Na	422.132	Ethyl 3-allyl-8-benzamido-3,4-dihydro-2H-thieno[3,2-h][1,3]benzoxazine-7-carboxylate	C23H22N2O4S	422.13	4	569333		None
223.064	M+H+Na	422.132	3,5-Dimethoxy-N-[1-(thiophene-2-carbonyl)-1,2,3,4-tetrahydroquinolin-7-yl]benzamide	C23H22N2O4S	422.13	4			None
223.064	M+H+Na	422.132	.alpha.-d-Glucopyranose, 1-O-methyl-6-deoxy-6-[2-(diphenylphosphino)ethyl]thio-	C21H27O5PS	422.132	0	22295165		None
223.064	M+H+Na	422.132	bNCGC00347813-02_C19H22N2O9_Uridine, 3-(2,4-dimethoxy-6-methylbenzoate);Kipukasin D"	C19H22N2O9	422.133	1	23624921		None
223.064	M+H+Na	422.132	b2'-O-(2,4-Dimethoxy-6-methylbenzoyl)uridine;bNCGC00347832-02_C19H22N2O9_Uridine	2-(2	4-dimethoxy-6-methylbenzoate)""	C19H22N2O9	422.133	1	23624918		None
223.064	M+H+Na	422.132	Melithiazol A	C20H26N2O4S2	422.133	3	23724543		C15696
223.064	M+H+Na	422.132	Melithiazole E	C20H26N2O4S2	422.133	3	5470965		C15712
223.064	M+H+Na	422.132	7H-Pyrido[2,1-b][1,3]thiazepine-7-carboxylic acid, octahydro-4-[[(2S)-2-(methylthio)-1-oxo-3-phenylpropyl]amino]-5-oxo-, (4S,7S,10aS)-	C20H26N2O4S2	422.133	3	6426747		None
223.064	M+2H+Na	644.189
223.064	M+2Na	400.15	bN3-Methyl-O6,5'-Cyclouridine, 2TMS derivative	C16H28N2O6Si2	400.149	3	553928		None
223.064	M+2Na	400.15	Phthalic acid, 3,5-difluorophenyl non-5-yn-3-yl ester	C23H22F2O4	400.149	3	6425938		None
223.064	M+2Na	400.15	4-Methylbenzene-1-sulfonic acid--4-cyclohexyl-4-oxobutyl carbamimidothioate (1/1)	C18H28N2O4S2	400.149	2			None
223.064	M+2Na	400.15	Ribofuranuronamide, 1-(6-amino-9H-purin-9-yl)-1-deoxy-N-(2-phenoxyethyl)-, hemihydrate	C18H20N6O5	400.15	1			None
223.064	M+2Na	400.15	PG 9:0	C15H29O10P	400.15	0			None
223.064	M+2Na	400.15	BMP 9:0	C15H29O10P	400.15	0			None
223.064	M+2Na	400.15	3-(-Bromoethyl)-8-cyclohexyl-2,3,3a,4,5,6-hexahydro-1H-pyrazino[3,2,1-jk]carbazole	C22H29BrN2	400.151	3	534600		None
223.064	M+2Na+H	622.207
223.064	M+CH3OH+H	190.031	4-Methylbenzenesulfonic acid hydrate	C7H10O4S	190.03	4			None
223.064	M+CH3OH+H	190.031	2-[(5-Chloro-3-fluoropyridin-2-yl)amino]ethan-1-ol	C7H8ClFN2O	190.031	0			None
223.064	M+CH3OH+H	190.031	2-Propynyl 1H-purin-6-yl sulfide	C8H6N4S	190.031	2	95176		None
223.064	M+CH3OH+H	190.031	8H-Imidazo[4,5-E]-2,1,3-benzothiadiazole, 7-methyl-	C8H6N4S	190.031	2	3092163		None
223.064	M+CH3OH+H	190.031	2-Amino-6-(methylsulfanyl)-3,5-pyridinedicarbonitrile	C8H6N4S	190.031	2	295675		None
223.064	M+CH3OH+H	190.031	Thiazolo[3,2-f]purine, 7-methyl-	C8H6N4S	190.031	2	605288		None
223.064	M+CH3OH+H	190.031	2,4,5,7-Tetraazatricyclo[6.4.0.0{2,6}]dodeca-1(8),3,5,9,11-pentaene-3-thiol	C8H6N4S	190.031	2	718010		None
223.064	M+CH3OH+H	190.031	Bicyclo[2.2.1]hept-2-ene, 5,6-bis(chloromethyl)-	C9H12Cl2	190.032	4	548684		None
235.176	M+H	234.168
235.176	M+NH4	217.142	gamma-L-Glutamylputrescine;Gamma-glutamyl-L-putrescine;gamma-L-Glutamylputrecine	C9H19N3O3	217.143	3	20841830	HMDB0012230	C15699
235.176	M+NH4	217.142	Lysylalanine;Lys-Ala	C9H19N3O3	217.143	3	7010504	HMDB0028944	None
235.176	M+NH4	217.142	\xce\xb2-Alanyl-L-lysine;beta-Alanyl-L-lysine;b-Ala-Lys	C9H19N3O3	217.143	3	440638	HMDB0060442	C05341
235.176	M+NH4	217.142	Alanyllysine;Ala-Lys	C9H19N3O3	217.143	3	7016106	HMDB0028692;HMDB0028692	None
235.176	M+NH4	217.142	Glutamylputrescine	C9H19N3O3	217.143	3			None
235.176	M+NH4	217.142	Poly(dimethylaminoethylglutamine)	C9H19N3O3	217.143	3			None
235.176	M+Na	212.186
235.176	M+H-H2O	252.179
235.176	M+K	196.213
235.176	M+ACN+H	193.142
235.176	M+ACN+Na	171.16
235.176	M+2Na-H	190.205
235.176	M+2H	468.337	N-oleoyl tryptophan	C29H44N2O3	468.335	3	52922061		None
235.176	M+2H	468.337	Butylphosphonic acid, 2-isopropoxyphenyl tetradecyl ester	C27H49O4P	468.337	0	6425605		None
235.176	M+3H	702.505
235.176	M+H+Na	446.355
235.176	M+2H+Na	680.523	Octanedioic acid, bis-[(([(heptyl-methyl-carbamoyl)-methyl]-methyl-carbamoyl)-methyl)-methyl-amide]	C36H68N6O6	680.52	4	542105		None
235.176	M+2Na	424.373
235.176	M+2Na+H	658.541
235.176	M+CH3OH+H	202.142	N3, N4-DIMETHYLARGININE;Symmetric Dimethylarginine;SDMA;ADMA;NG,NG-Dimethyl-L-arginine;N,N-dimethylarginine;Asymmetric dimethylarginine;NG,NG,dimethylarginine	C8H18N4O2	202.143	3	169148; 123831	HMDB0003334;HMDB0001539	None;C03626
235.176	M+CH3OH+H	202.142	Suberic dihydrazide	C8H18N4O2	202.143	3	598614		None
235.176	M+CH3OH+H	202.142	1-methyl-3-[4-(methylcarbamoylamino)butyl]urea	C8H18N4O2	202.143	3			None
235.176	M+CH3OH+H	202.142	Arg-OEt;L-Arginine ethyl ester;Arginine ethyl ester	C8H18N4O2	202.143	3	439495; 4650467		C01404;None
235.176	M+CH3OH+H	202.142	L-Homoarginine, methyl ester	C8H18N4O2	202.143	3	6426835		None
236.184	M+H	235.177
236.184	M+NH4	218.15	1-carboxy-1-(trimethyl-l4-azaneyl)-4-ureidobutan-1-ylium	C9H20N3O3	218.15	0			None
236.184	M+Na	213.195
236.184	M+H-H2O	253.188
236.184	M+K	197.221
236.184	M+ACN+H	194.15
236.184	M+ACN+Na	172.168	1,4-DIISOPROPYL-1,4-DIMETHYL-2-TETRAZENE;2-Tetrazene, 1,4-dimethyl-1,4-bis(1-methylethyl)-	C8H20N4	172.169	1	5366289		None
236.184	M+ACN+Na	172.168	2-Tetrazene, 1,1,4,4-tetraethyl-;TETRAETHYL-2-TETRAZENE	C8H20N4	172.169	1	5364078		None
236.184	M+ACN+Na	172.168	1-BUTYL-3,5,5-TRIMETHYL-3,4-DIHYDROFORMAZAN;Diazene, butyl[1-(2,2-dimethylhydrazino)ethyl]-	C8H20N4	172.169	1	560068		None
236.184	M+ACN+Na	172.168	1-ETHYL-5,5-DIMETHYL-3-PROPYL-3,4-DIHYDROFORMAZAN;Diazene, [1-(2,2-dimethylhydrazino)butyl]ethyl-	C8H20N4	172.169	1	541891		None
236.184	M+ACN+Na	172.168	1-ETHYL-3-ISOPROPYL-5,5-DIMETHYL-3,4-DIHYDROFORMAZAN;Diazene, [1-(2,2-dimethylhydrazino)-2-methylpropyl]ethyl-	C8H20N4	172.169	1	548019		None
236.184	M+ACN+Na	172.168	1-(3-Hydrazinylpropyl)-4-methylpiperazine	C8H20N4	172.169	1			None
236.184	M+ACN+Na	172.168	1,4-Piperazinediethanamine	C8H20N4	172.169	1	81020		None
236.184	M+ACN+Na	172.168	1,5,5-TRIETHYL-3-METHYL-3,4-DIHYDROFORMAZAN;Diazene, [1-(2,2-diethylhydrazino)ethyl]ethyl-	C8H20N4	172.169	1	541892		None
236.184	M+ACN+Na	172.168	2-Tetrazene, 1,1-dimethyl-4,4-bis(1-methylethyl)-;1,1-DIISOPROPYL-4,4-DIMETHYL-2-TETRAZENE	C8H20N4	172.169	1	5364106		None
236.184	M+ACN+Na	172.168	1-[3-(Diethylamino)propyl]guanidine	C8H20N4	172.169	1	3721391		None
236.184	M+ACN+Na	172.168	N~1~,N~4~-Bis(2-aminoethyl)but-2-ene-1,4-diamine	C8H20N4	172.169	1			None
236.184	M+ACN+Na	172.168	1,4,7,10-Tetraazacyclododecane	C8H20N4	172.169	1	64963		None
236.184	M+2Na-H	191.213
236.184	M+2H	470.354	N-stearoyl tryptophan	C29H46N2O3	470.351	5	14993925		None
236.184	M+2H	470.354	tris(3,3,5-trimethylcyclohexyl) phosphate	C27H51O4P	470.352	3	91701203		None
236.184	M+2H	470.354	Thioether, bis[2-(9-borabicyclo[3.3.1]non-9-yl)oxycyclohexyl]-	C28H48B2O2S	470.356	4	556987		None
236.184	M+3H	705.531	PE(13:0/20:0);PE 33:0;PE(15:0/18:0);PE(18:0/15:0);PE(14:0/19:0)	C38H76NO8P	705.531	0	52924947; 52924930; 52924324; 52924118	HMDB0008892;HMDB0008988	None;C00350
236.184	M+3H	705.531	PE(16:0/17:0)	C38H76NO8P	705.531	0	52924924		None
236.184	M+3H	705.531	PE-NMe2(15:0/16:0)	C38H76NO8P	705.531	0	131820976	HMDB0113865	None
236.184	M+3H	705.531	PE-NMe(14:0/18:0)	C38H76NO8P	705.531	0	131820075	HMDB0112959	None
236.184	M+3H	705.531	PE(20:0/13:0)	C38H76NO8P	705.531	0	52924882		None
236.184	M+3H	705.531	PE(12:0/21:0)	C38H76NO8P	705.531	0	52924084		None
236.184	M+3H	705.531	PE-NMe(18:0/14:0)	C38H76NO8P	705.531	0	131820199	HMDB0113084	None
236.184	M+3H	705.531	PC(15:0/15:0)[U]	C38H76NO8P	705.531	0			None
236.184	M+3H	705.531	PE(19:0/14:0)[U]	C38H76NO8P	705.531	0			None
236.184	M+3H	705.531	PC(16:0/14:0)[U]	C38H76NO8P	705.531	0			None
236.184	M+3H	705.531	PE(17:0/16:0)[U]	C38H76NO8P	705.531	0			None
236.184	M+3H	705.531	PE-NMe(16:0/16:0);1,2-Dipalmitoyl-sn-glycero-3-phosphoethanolamine-N-methyl;1,2-Dihexadecanoyl-sn-glycero-3-phospho-N-methylethanolamine	C38H76NO8P	705.531	0	9547031; 107194	HMDB0010567	None
236.184	M+3H	705.531	PC(11:0/19:0)	C38H76NO8P	705.531	0	24778554		None
236.184	M+3H	705.531	PC(20:0/10:0)	C38H76NO8P	705.531	0	24779023		None
236.184	M+3H	705.531	PE(18:0/15:0)[U]	C38H76NO8P	705.531	0			None
236.184	M+3H	705.531	PE(14:0/19:0)[U]	C38H76NO8P	705.531	0			None
236.184	M+3H	705.531	PE(19:0/14:0)	C38H76NO8P	705.531	0	52924887		None
236.184	M+3H	705.531	PE-NMe2(16:0/15:0)	C38H76NO8P	705.531	0	131821052	HMDB0113942	None
236.184	M+3H	705.531	PC(14:0/16:0);PC 30:0;1-Myristoyl-2-palmitoyl-sn-glycero-3-phosphocholine;1-Palmitoyl-2-myristoyl-sn-glycero-3-phosphocholine;(2-{[3-(hexadecanoyloxy)-2-(tetradecanoyloxy)propyl phosphonato]oxy}ethyl)trimethylazanium;PC(16:0/14:0);Phosphatidylcholine 14:0-16:0;1,2-Dipentadecanoyl-sn-glycero-3-phosphocholine;PC(15:0/15:0)	C38H76NO8P	705.531	0	129657; 24778679; 10169024; 24778654	HMDB0007869;HMDB0007869;HMDB0007965;HMDB0007934;HMDB0007934	C00157;None
236.184	M+3H	705.531	PC(9:0/21:0)	C38H76NO8P	705.531	0	24779257		None
236.184	M+3H	705.531	PE(17:0/16:0)	C38H76NO8P	705.531	0	45281250		None
236.184	M+3H	705.531	PC(19:0/11:0)	C38H76NO8P	705.531	0	24779002		None
236.184	M+3H	705.531	PC(12:0/18:0)[U]	C38H76NO8P	705.531	0			None
236.184	M+3H	705.531	PE(21:0/12:0)	C38H76NO8P	705.531	0	52924871		None
236.184	M+3H	705.531	PC(17:0/13:0)	C38H76NO8P	705.531	0	24778779		None
236.184	M+3H	705.531	PE-NMe(16:0/16:0)[U]	C38H76NO8P	705.531	0			None
236.184	M+3H	705.531	PC(10:0/20:0)	C38H76NO8P	705.531	0	24778534		None
236.184	M+3H	705.531	PC(13:0/17:0)	C38H76NO8P	705.531	0	24778595		None
236.184	M+3H	705.531	PC(14:0/16:0)[S]	C38H76NO8P	705.531	0			None
236.184	M+3H	705.531	PE(13:0/20:0)[U]	C38H76NO8P	705.531	0			None
236.184	M+3H	705.531	PC(18:0/12:0)	C38H76NO8P	705.531	0	24778808		None
236.184	M+3H	705.531	PE(16:0/17:0)[U]	C38H76NO8P	705.531	0			None
236.184	M+3H	705.531	PC(18:0/12:0)[U]	C38H76NO8P	705.531	0			None
236.184	M+3H	705.531	PC(12:0/18:0)	C38H76NO8P	705.531	0	24778573		None
236.184	M+3H	705.531	PC(14:0/16:0)[U]	C38H76NO8P	705.531	0			None
236.184	M+H+Na	448.372
236.184	M+2H+Na	683.549
236.184	M+2Na	426.39	Phytanic acid, tert-butyldimethylsilyl ester	C26H54O2Si	426.389	1	632787		None
236.184	M+2Na	426.39	Silane, methylvinyl(3-methylpentyloxy)heptadecyloxy-	C26H54O2Si	426.389	1			None
236.184	M+2Na	426.39	Silane, methylvinyl(2-methylpent-3-yloxy)heptadecyloxy-	C26H54O2Si	426.389	1			None
236.184	M+2Na	426.39	Silane, methylvinyl(dec-2-yloxy)tridecyloxy-	C26H54O2Si	426.389	1			None
236.184	M+2Na	426.39	Silane, methylvinyl(hept-2-yloxy)hexadecyloxy-	C26H54O2Si	426.389	1			None
236.184	M+2Na	426.39	Silane, methylvinyl(3,3-dimethylbut-2-yloxy)heptadecyloxy-	C26H54O2Si	426.389	1			None
236.184	M+2Na	426.39	TRICOSANOIC ACID TRIMETHYLSILYL ESTER	C26H54O2Si	426.389	1	526099		None
236.184	M+2Na	426.39	Silane, methylvinyl(hex-2-yloxy)heptadecyloxy-	C26H54O2Si	426.389	1			None
236.184	M+2Na+H	661.567	Cer-AP t41:4	C41H75NO5	661.565	3			None
236.184	M+2Na+H	661.567	Cer-EOS d41:3	C41H75NO5	661.565	3			None
236.184	M+CH3OH+H	203.151
256.942	M+H	255.934	1,1-Dichloro-1-sila-2,3-benzo-4,5-thiophenocyclopentadiene	C10H6Cl2SSi	255.934	2	620729		None
256.942	M+H	255.934	5-Bromo-2-(trifluoromethoxy)phenol	C7H4BrF3O2	255.935	1	57429876		None
256.942	M+H	255.934	3-Bromo-5-(trifluoromethoxy)phenol	C7H4BrF3O2	255.935	1			None
256.942	M+H	255.934	2-Bromo-5-(trifluoromethoxy)phenol	C7H4BrF3O2	255.935	1			None
256.942	M+H	255.934	4-Bromo-2-(trifluoromethoxy)phenol	C7H4BrF3O2	255.935	1	11780151		None
256.942	M+H	255.934	4-Bromo-3-(trifluoromethoxy)phenol	C7H4BrF3O2	255.935	1	17750743		None
256.942	M+H	255.934	3-Bromo-4-(trifluoromethoxy)phenol	C7H4BrF3O2	255.935	1	2757194		None
256.942	M+NH4	238.908
256.942	M+Na	233.952	1-Bromo-2-[(2-fluoroethyl)sulfanyl]benzene	C8H8BrFS	233.951	4			None
256.942	M+Na	233.952	PFAP-diPAP	C2HF6O4P	233.952	3			None
256.942	M+Na	233.952	2-(Trichloromethyl)-benzimidazole	C8H5Cl3N2	233.952	2	77133		None
256.942	M+H-H2O	273.945	5-(p-Chlorophenylthio)-3-methylthio-1,2,4-thiadiazole	C9H7ClN2S3	273.946	3	571296		None
256.942	M+K	217.979	(Methylcyclopentadienyl)tricarbonylmanganese	C9H7MnO3	217.978	4			None
256.942	M+K	217.979	4-Amino-5-methyl-2-trichloromethyloxazolidine	C5H9Cl3N2O	217.978	2	541612		None
256.942	M+ACN+H	214.908
256.942	M+ACN+Na	192.926
256.942	M+2Na-H	211.971	6-Bromo-5-methyltetrazolo[1,5-a]pyridine	C6H5BrN4	211.97	3			None
256.942	M+2Na-H	211.971	4,6-Diamino-2-bromopyridine-3-carbonitrile	C6H5BrN4	211.97	3	170668		None
256.942	M+2Na-H	211.971	6-Bromo[1,2,4]triazolo[1,5-a]pyridin-2-amine	C6H5BrN4	211.97	3	25215940		None
256.942	M+2Na-H	211.971	7-Bromo-[1,2,4]triazolo[1,5-a]pyridin-2-amine	C6H5BrN4	211.97	3	54594025		None
256.942	M+2Na-H	211.971	7-Bromopyrrolo[2,1-f][1,2,4]triazin-4-ylamine	C6H5BrN4	211.97	3	42281383		None
256.942	M+2Na-H	211.971	6-Bromoimidazo[1,2-a]pyrazin-3-amine	C6H5BrN4	211.97	3	70700558		None
256.942	M+2Na-H	211.971	5-Iodopentan-2-one	C5H9IO	211.97	3	538269		None
256.942	M+2Na-H	211.971	2-(iodomethyl)tetrahydrofuran	C5H9IO	211.97	3			None
256.942	M+2Na-H	211.971	Cyclopropaneethanol, 2-iodo-	C5H9IO	211.97	3	543763		None
256.942	M+2Na-H	211.971	3-Chlorobenzo(b)thiophene-2-carboxylic acid	C9H5ClO2S	211.97	3	307964		None
256.942	M+2Na-H	211.971	5-(Furan-2-yl)thiophene-2-carbonyl chloride	C9H5ClO2S	211.97	3			None
256.942	M+2Na-H	211.971	4-Chloro-1-benzothiophene-2-carboxylic acid	C9H5ClO2S	211.97	3	3854516		None
256.942	M+2Na-H	211.971	2(3H)-Benzothiazolethione, 6-nitro-	C7H4N2O2S2	211.971	4	20988		None
256.942	M+2H	511.869
256.942	M+3H	767.803
256.942	M+H+Na	489.887	N-[(4-Bromo-2-iodophenyl)carbamothioyl]-4-methoxybenzamide	C15H12BrIN2O2S	489.885	4			None
256.942	M+2H+Na	745.821
256.942	M+2Na	467.905	Methylrhodomelol	C14H14Br2O8	467.906	1			None
256.942	M+2Na	467.905	N-(1-Anilino-2,2,2-trichloroethyl)-3-iodobenzamide	C15H12Cl3IN2O	467.906	2			None
256.942	M+2Na+H	723.839
256.942	M+CH3OH+H	223.908
302.122	M+H	301.115	Phenyl 4-amino-2-[(trimethylsilyl)oxy]benzoate	C16H19NO3Si	301.113	4	91734013		None
302.122	M+H	301.115	(4-Methylsulfanylphenyl)carbamic acid, 2,3,5-trimethylphenyl ester	C17H19NO2S	301.114	3	3588006		None
302.122	M+H	301.115	2-Ethoxy-N-[(4-methoxyphenyl)methyl]benzenecarbothioamide	C17H19NO2S	301.114	3	5300784		None
302.122	M+H	301.115	4-(2-(6-Methoxy-2-naphthyl)-1-thioxoethyl)morpholine	C17H19NO2S	301.114	3			None
302.122	M+H	301.115	5,5-Dimethyl-3-(6-phenylhex-3-yn-1-yl)-1,3-thiazolidine-2,4-dione	C17H19NO2S	301.114	3			None
302.122	M+H	301.115	Carbamic acid, phenyl-, 2-(2-thienyl)cyclohexyl ester	C17H19NO2S	301.114	3	5295552		None
302.122	M+H	301.115	NSC345780	C17H19NO2S	301.114	3			None
302.122	M+H	301.115	4-(2-Methoxyphenyl)-1-(2-thienylcarbonyl)piperidine	C17H19NO2S	301.114	3	574275		None
302.122	M+H	301.115	Triphenylpropargylphosphonium	C21H18P	301.115	0			None
302.122	M+H	301.115	Ttriphenyl-2-propynylphosphonium cation	C21H18P	301.115	0	2724215		None
302.122	M+H	301.115	Benzenesulfonamide, 5-fluoro-2-methoxy-N-(2-methylcyclohexyl)-	C14H20FNO3S	301.115	0	2991838		None
302.122	M+H	301.115	Ethanol, 2-(cyclohexyl)(4-fluorophenylsulfonyl)amino-	C14H20FNO3S	301.115	0	604862		None
302.122	M+H	301.115	Benzenesulfonamide, 4-fluoro-3-methoxy-N-(2-methylcyclohexyl)-	C14H20FNO3S	301.115	0	2989021		None
302.122	M+H	301.115	2-Butyl-9-fluoro-4,4-dimethyl-3,4-dihydro-2H-benzo[b][1,4,5]oxathiazepine 1,1-dioxide	C14H20FNO3S	301.115	0	45479926		None
302.122	M+H	301.115	Gepefrine tartrate	C13H19NO7	301.116	4			None
302.122	M+H	301.115	Pyrrolidine-3,3,4-tricarboxylic acid, 5-oxo-, triethyl ester	C13H19NO7	301.116	4	602879		None
302.122	M+H	301.115	2,4,5-Tri-O-acetyl-3-O-methyl-6-deoxy-d-gluconitrile	C13H19NO7	301.116	4	588620		None
302.122	M+H	301.115	2,3,5-Tri-O-acetyl-4-O-methyl-6-deoxy-d-gluconitrile	C13H19NO7	301.116	4	593232		None
302.122	M+NH4	284.088	6-Amino-3-.beta.-d-ribofuranosyl-s-triazolo[3,4-f]-as-triazin-8-one	C9H12N6O5	284.087	4	541594		None
302.122	M+NH4	284.088	b4'-Azidocytidine	C9H12N6O5	284.087	4			None
302.122	M+NH4	284.088	10-Hydroxy-10-phenylthiomethyltricyclo[4.2.1.1(2,5)]deca-3,7-dien-9-one	C17H16O2S	284.087	3	579775		None
302.122	M+NH4	284.088	btrans-3'-Methoxy-4-(methylthio)chalcone	C17H16O2S	284.087	3	5346051		None
302.122	M+NH4	284.088	b4-Methoxy-4'-(methylthio)chalcone	C17H16O2S	284.087	3	5378217		None
302.122	M+NH4	284.088	1,3-Oxathiolan-5-one, 2-ethyl-4,4-diphenyl-	C17H16O2S	284.087	3	596698		None
302.122	M+NH4	284.088	1,3-Oxathiolan-5-one, 2,2-dimethyl-4,4-diphenyl-	C17H16O2S	284.087	3	596908		None
302.122	M+NH4	284.088	btrans-4'-Methoxy-4-(methylthio)chalcone	C17H16O2S	284.087	3	5378221		None
302.122	M+NH4	284.088	1-Butyl-3-methylimidazolium hexafluorophosphate	C8H15F6N2P	284.088	1			None
302.122	M+NH4	284.088	6-Fluorobicyclo[2.2.1]hept-2-yl 4-methylbenzene-1-sulfonate	C14H17FO3S	284.088	0	548756		None
302.122	M+NH4	284.088	Pyrimidine, 2,4-diamino-5-(m-(trifluoromethoxy)benzyl)-	C12H11F3N4O	284.088	1	625021		None
302.122	M+NH4	284.088	2,4-Diamino-5-[4-trifluoromethoxybenzyl]pyrimidine	C12H11F3N4O	284.088	1	625108		None
302.122	M+Na	279.133	Methyl-4,6-dideoxy-4-(3-deoxy-l-glycero-tetronamido).alpha.d-mannopyranoside	C11H21NO7	279.132	3	91693041		None
302.122	M+Na	279.133	N-(1-Deoxy-1-fructosyl)valine	C11H21NO7	279.132	3	131752247	HMDB0037844	None
302.122	M+Na	279.133	1,3,7-Trimethyl-8-morpholin-4-yl-3,7-dihydro-purine-2,6-dione	C12H17N5O3	279.133	1	35697		None
302.122	M+Na	279.133	9-(2-Deoxypentofuranosyl)-N,N-dimethyl-9H-purin-6-amine	C12H17N5O3	279.133	1			None
302.122	M+Na	279.133	4-Hexan-5-on-3,6-dimethyl-2,6-dioxo-4,5,6,7-tetrahydro-1,2,3-triazolo[4,5-d]pyrimidine	C12H17N5O3	279.133	1	6420334		None
302.122	M+Na	279.133	Imidazo[4,5-e][1,4]diazepine-5,8-dione, 1,4,6,7-tetrahydro-1,4-dimethyl-2-(4-morpholinyl)-	C12H17N5O3	279.133	1	624315		None
302.122	M+Na	279.133	b9-[3'-Ethyl-3'-deoxy-.beta.-d-ribofuranosyl]adenine	C12H17N5O3	279.133	1	585375		None
302.122	M+Na	279.133	[4-(4-Nitro-phenyl)-piperazin-1-yl]-acetic acid, hydrazide	C12H17N5O3	279.133	1	2839170		None
302.122	M+Na	279.133	Carbamate, N-[2-(4-amino-2-oxo-1,2-dihydro-1-pyrimidinyl)-1-cyanoethyl]-, (1,1-dimethylethyl)ester	C12H17N5O3	279.133	1	535274		None
302.122	M+Na	279.133	Adenine, N,7-bis(trimethylsilyl)-	C11H21N5Si2	279.134	2	621955		None
302.122	M+H-H2O	319.125	ethanol, 2-[bis(4-methylphenyl)amino]-, methanesulfonate (ester)	C17H21NO3S	319.124	3	91734245		None
302.122	M+H-H2O	319.125	4-Methoxy-naphthalene-1-sulfonic acid cyclohexylamide	C17H21NO3S	319.124	3	668652		None
302.122	M+H-H2O	319.125	Benzenesulfonamide, N-benzyl-4-isobutoxy-	C17H21NO3S	319.124	3	826388		None
302.122	M+H-H2O	319.125	4-(Methylthio)-N-(3,4,5-trimethoxybenzyl)aniline	C17H21NO3S	319.124	3	373808		None
302.122	M+H-H2O	319.125	4-Aza-5-thiatricyclo[5.2.1.0(3,7)]decane-5,5-dioxide, benzoyl-(7S)-10,10-dimethyl-	C17H21NO3S	319.124	3	569735		None
302.122	M+H-H2O	319.125	Benzenesulfonamide, N-(4-ethoxyphenyl)-4-(1-methylethyl)-	C17H21NO3S	319.124	3	4812206		None
302.122	M+H-H2O	319.125	Pyridine, 2-[[[4-(1,1-dimethylpropyl)phenyl]methyl]sulfonyl]-, 1-oxide	C17H21NO3S	319.124	3			None
302.122	M+H-H2O	319.125	4-Toluenesulfonamide, N-(4-butoxyphenyl)-	C17H21NO3S	319.124	3	572651		None
302.122	M+H-H2O	319.125	bN-Acetyl-N'-(2,4-difluoro-phenyl)-N''-(4,6-dimethyl-pyrimidin-2-yl)-guanidine	C15H15F2N5O	319.124	2	1908248		None
302.122	M+H-H2O	319.125	5,10-Dimethyl-5-phenyl-5,10-dihydro-5lambda(5)-acridophosphin-10-ol	C21H20OP	319.125	0			None
302.122	M+H-H2O	319.125	2,5,7,10,14-Pentaoxatetracyclo[9.2.1.0(1,9).0(4,8)]tetradecan-13-ol, 12-nitro-6,6,11,12-tetramethyl	C13H21NO8	319.127	4	541053		None
302.122	M+K	263.159
302.122	M+ACN+H	260.088	3-Furoic acid, benzyldimethylsilyl ester	C14H16O3Si	260.087	4	91725317		None
302.122	M+ACN+H	260.088	2-Hydroxy-3-methyl-1,4-naphthoquinone, TMS derivative	C14H16O3Si	260.087	4	618591		None
302.122	M+ACN+H	260.088	2-Furoic acid, benzyldimethylsilyl ester	C14H16O3Si	260.087	4	91712641		None
302.122	M+ACN+H	260.088	b2,4',6-Trimethyldiphenylsulfone	C15H16O2S	260.087	3	621374		None
302.122	M+ACN+H	260.088	Benzyl alcohol, 2-[(4-methoxyphenyl)methylthio]-	C15H16O2S	260.087	3	578113		None
302.122	M+ACN+H	260.088	1-Methylsulfonyl-1,2-diphenylethane	C15H16O2S	260.087	3	278644		None
302.122	M+ACN+H	260.088	Butanoic acid, 3-phenyl-4-(2-thienyl)-, methyl ester	C15H16O2S	260.087	3	566919		None
302.122	M+ACN+H	260.088	Thiophene-2-acetic acid, 4-isopropylphenyl ester	C15H16O2S	260.087	3	91712235		None
302.122	M+ACN+H	260.088	2,4,6-Trimethyldiphenylsulphone	C15H16O2S	260.087	3	345600		None
302.122	M+ACN+H	260.088	b2,4,4'-Trimethyldiphenylsulphone	C15H16O2S	260.087	3	606725		None
302.122	M+ACN+H	260.088	b2,3',5-Trimethyldiphenylsulfone	C15H16O2S	260.087	3	621341		None
302.122	M+ACN+H	260.088	Benzene, 2,4-dimethyl-1-[(3-methylphenyl)sulfonyl]-	C15H16O2S	260.087	3	621340		None
302.122	M+ACN+H	260.088	2-Thiopheneacetic acid, 3-phenylpropyl ester	C15H16O2S	260.087	3	561950		None
302.122	M+ACN+H	260.088	Benzene, ((3-phenylpropyl)sulfonyl)-	C15H16O2S	260.087	3	97180		None
302.122	M+ACN+H	260.088	Asparaginyl-Glutamate	C9H14N3O6	260.088	0		HMDB0028730	None
302.122	M+ACN+Na	238.106	(x)-1,2-Propanediol 1-O-b-D-glucopyranoside	C9H18O7	238.105	3	21225084	HMDB0033065	None
302.122	M+ACN+Na	238.106	6-O-Methyl-2,4-methylene-.beta.-sedoheptitol	C9H18O7	238.105	3	547071		None
302.122	M+ACN+Na	238.106	3-(Triethoxysilyl)propane-1-thiol	C9H22O3SSi	238.106	1			None
302.122	M+ACN+Na	238.106	b2,2'-(Hexane-1,6-diylbis(thio))bisethanol	C10H22O2S2	238.106	0			None
302.122	M+ACN+Na	238.106	bPropanol, 3,3'-dithiobis[2,2-dimethyl-	C10H22O2S2	238.106	0	549965		None
302.122	M+ACN+Na	238.106	8-Ethoxycaffeine	C10H14N4O3	238.107	1			None
302.122	M+ACN+Na	238.106	7H-Purine-2,6(1H,3H)-dione, 3,7-dimethyl-8-propoxy-	C10H14N4O3	238.107	1	607256		None
302.122	M+ACN+Na	238.106	4-(ACETYLAMINO)-3-GUANIDINOBENZOIC ACID	C10H14N4O3	238.107	1	3364666		None
302.122	M+ACN+Na	238.106	Imidazo[4,5-e][1,4]diazepine-5,8-dione, 1,4,6,7-tetrahydro-2-methoxy-1,4,7-trimethyl-	C10H14N4O3	238.107	1	617217		None
302.122	M+ACN+Na	238.106	3,7-Dihydro-1-(3-hydroxypropyl)-3,7-dimethyl-1H-purine-2,6-dione (9CI)	C10H14N4O3	238.107	1			None
302.122	M+ACN+Na	238.106	Ethyl 2-acetamido-4-amino-6-methyl-5-pyrimidinecarboxylate	C10H14N4O3	238.107	1	539812		None
302.122	M+ACN+Na	238.106	7-(BETA-HYDROXYPROPYL)THEOPHYLLINE;Proxyphylline	C10H14N4O3	238.107	1	4977		C13239;None
302.122	M+ACN+Na	238.106	2s-9-[[1-Hydroxy-2-butoxy]methyl]-hypoxanthine	C10H14N4O3	238.107	1	503714		None
302.122	M+ACN+Na	238.106	Uric acid, 9-ethyl-1,3,7-trimethyl- (8CI)	C10H14N4O3	238.107	1			None
302.122	M+ACN+Na	238.106	1-(dimethylamino)-3-(4-methyl-3-nitrophenyl)urea	C10H14N4O3	238.107	1			None
302.122	M+2Na-H	257.151
302.122	M+2H	602.229
302.122	M+3H	903.344
302.122	M+H+Na	580.247	(Vanadium, pentamethylcyclopentadienyl cyclooctatetraene), bis	C36H46V2	580.248	0			None
302.122	M+H+Na	580.247	Edetic Acid, 4TMS derivative	C22H48N2O8Si4	580.249	2	12432680		None
302.122	M+2H+Na	881.362
302.122	M+2Na	558.265
302.122	M+2Na+H	859.38
302.122	M+CH3OH+H	269.088	1-.beta.-d-Ribofuranosyl-3-[5-tetraazolyl]-1,2,4-triazole	C8H11N7O4	269.087	4	545502		None
302.122	M+CH3OH+H	269.088	1-[5-Deoxy-5-azido-.beta.-d-ribofuranosyl]-1,2,4-triazole-3-carboxamide	C8H11N7O4	269.087	4	11011020		None
302.122	M+CH3OH+H	269.088	2,3-Diphenyl-5-methyl-1,3-thiazolidin-4-one	C16H15NOS	269.087	3	290164		None
302.122	M+CH3OH+H	269.088	[2-(4-Methoxythiobenzoyl)vinyl]-phenylamine	C16H15NOS	269.087	3	5377820		None
302.122	M+CH3OH+H	269.088	bPhenothiazine, 10-(2'-methylprop(1')enyl)-, 5-oxide	C16H15NOS	269.087	3	607857		None
302.122	M+CH3OH+H	269.088	2-Aziridinecarbothioic acid, 1-(phenylmethyl)-, S-phenyl ester	C16H15NOS	269.087	3	562950		None
302.122	M+CH3OH+H	269.088	4,6-Diphenyltetrahydro-1,3-oxazine-2-thione	C16H15NOS	269.087	3	568907		None
302.122	M+CH3OH+H	269.088	3-Hydroxy-2-phenyl-thiocrotonanilide	C16H15NOS	269.087	3	135747341		None
302.122	M+CH3OH+H	269.088	2-propanone, 1-(1-ethylnaphtho[1,2-d]thiazol-2(1H)-ylidene)-	C16H15NOS	269.087	3	6504665		None
302.122	M+CH3OH+H	269.088	Propenone, 1-(4-ethylphenyl)-3-(2-pyridylthio)-	C16H15NOS	269.087	3	5372253		None
302.122	M+CH3OH+H	269.088	Phenothiazine, 10-(2-methyl-2-propenyl)-, 5-oxide	C16H15NOS	269.087	3	607856		None
302.122	M+CH3OH+H	269.088	1-N-(7-Azido-[1,2,3,4]tetrazolo[1,5-a][1,3,5]triazin-5-yl)benzene-1,2-diamine	C9H7N11	269.089	0	91697593		None
302.122	M+CH3OH+H	269.088	[2-Methyl-4-(pyrrolidine-1-sulfonyl)phenyl]boronic acid	C11H16BNO4S	269.089	3			None
306.977	M+H	305.97
306.977	M+NH4	288.943
306.977	M+Na	283.988	m-((4,6-Dichloro-1,3,5-triazin-2-yl)amino)benzoic acid	C10H6Cl2N4O2	283.987	3	625144		None
306.977	M+Na	283.988	Ethanedione, 1-(2,3-dichlorophenyl)-2-(1,2,4-triazol-1-yl)-, 2-oxime	C10H6Cl2N4O2	283.987	3	6415506		None
306.977	M+Na	283.988	10H-Phenothiaphosphine, 2,7-difluoro-10-hydroxy-, 10-oxide	C12H7F2O2PS	283.987	2	625071		None
306.977	M+Na	283.988	Bismuth subacetate	C2H3BiO3	283.989	2			None
306.977	M+H-H2O	323.98	3-Chlorophenol, heptafluorobutyrate	C10H4ClF7O2	323.979	4	91742559		None
306.977	M+H-H2O	323.98	Benzenesulfonamide, N-(6-chloro-2-benzothienyl)-	C13H9ClN2O2S2	323.979	3	555706		None
306.977	M+H-H2O	323.98	5-Chloro-N-(8-quinolinyl)-2-thiophenesulfonamide	C13H9ClN2O2S2	323.979	3	4729240		None
306.977	M+H-H2O	323.98	bMethyl 3'-bromo-5-fluoro-5'-hydroxy[1,1'-biphenyl]-3-carboxylate	C14H10BrFO3	323.98	1			None
306.977	M+H-H2O	323.98	bMethyl 3'-bromo-2-fluoro-5'-hydroxy[1,1'-biphenyl]-4-carboxylate	C14H10BrFO3	323.98	1			None
306.977	M+H-H2O	323.98	bMethyl 3'-bromo-6-fluoro-5'-hydroxy[1,1'-biphenyl]-3-carboxylate	C14H10BrFO3	323.98	1			None
306.977	M+H-H2O	323.98	bMethyl 3'-bromo-3-fluoro-5'-hydroxy[1,1'-biphenyl]-4-carboxylate	C14H10BrFO3	323.98	1			None
306.977	M+H-H2O	323.98	bMethyl 3'-bromo-4-fluoro-5'-hydroxy[1,1'-biphenyl]-3-carboxylate	C14H10BrFO3	323.98	1			None
306.977	M+H-H2O	323.98	b1',2,2',2',3,3,3',3',4,4,4',4'-Dodecafluoro[1,1'-bi(cyclobutan)]-1-ene	C8F12	323.981	1			None
306.977	M+H-H2O	323.98	[(Benzylsulfonyl)bromomethyl]benzene	C14H13BrO2S	323.982	4	269289		None
306.977	M+H-H2O	323.98	Benzene, 1-bromomethyl-2-phenylsulfonylmethyl-	C14H13BrO2S	323.982	4	603881		None
306.977	M+H-H2O	323.98	Tricyclo[4.1.0.0(2,7)]hept-4-ene, 4-bromo-3-[(phenylsulfonyl)methyl]-	C14H13BrO2S	323.982	4	555350		None
306.977	M+K	268.014	bBenzonitrile, 4,4'-dithiobis-	C14H8N2S2	268.013	3			None
306.977	M+K	268.014	b2,2'-Bibenzothiazole	C14H8N2S2	268.013	3	350151		None
306.977	M+K	268.014	b2,2'-Dithiodibenzonitrile	C14H8N2S2	268.013	3	385957		None
306.977	M+K	268.014	b2,2'-Dithiobis(benzonitrile)	C14H8N2S2	268.013	3			None
306.977	M+K	268.014	Propenenitrile, 2-(2-benzothiazolyl)-3-(2-thienyl)-	C14H8N2S2	268.013	3	5343985		None
306.977	M+K	268.014	Propanedinitrile, 2-(5-phenylthio-2-thienylmethylene)-	C14H8N2S2	268.013	3	622725		None
306.977	M+K	268.014	N-[4-(Aminosulfonyl)phenyl]-2,2,2-trifluoroacetamide	C8H7F3N2O3S	268.013	3	235259		None
306.977	M+K	268.014	(1-Bromovinyl)triethoxysilane	C8H17BrO3Si	268.013	3	585360		None
306.977	M+K	268.014	trans(2-Bromovinyl)triethoxysilane	C8H17BrO3Si	268.013	3	5373896		None
306.977	M+ACN+H	264.943
306.977	M+ACN+Na	242.961	3-Chloro-3-(5-chloro-3-methyl-2H-1,2-oxazol-3-yl)propanoyl chloride	C7H8Cl3NO2	242.962	3	91700601		None
306.977	M+ACN+Na	242.961	Pyrrolo[1,2-c][1,3]oxazol-1-one, perhydro-3-(trichloromethyl)	C7H8Cl3NO2	242.962	3	370682		None
306.977	M+2Na-H	262.006	2-(3,4-Dichlorophenyl)-1H-benzimidazole	C13H8Cl2N2	262.006	2	49831		None
306.977	M+2Na-H	262.006	6-chloro-2-(4-chlorophenyl)-1H-benzimidazole	C13H8Cl2N2	262.006	2			None
306.977	M+2Na-H	262.006	Methane, bis(3-chlorophenylimine)-	C13H8Cl2N2	262.006	2	621773		None
306.977	M+2Na-H	262.006	Imidazo[1,2-a]pyridine, 5-chloro-2-(4-chlorophenyl)-	C13H8Cl2N2	262.006	2	621775		None
306.977	M+2Na-H	262.006	2-(2,4-Dichlorophenyl)-1H-benzimidazole	C13H8Cl2N2	262.006	2	278826		None
306.977	M+2Na-H	262.006	1,4-Dichloro-6-methylphenazine	C13H8Cl2N2	262.006	2	621785		None
306.977	M+2Na-H	262.006	11H-Dibenzo[c,f][1,2]diazepine, 3,8-dichloro-	C13H8Cl2N2	262.006	2	269018		None
306.977	M+2Na-H	262.006	Propionic acid, 2-chloro-3-phenylsulfonyl, methyl ester	C10H11ClO4S	262.007	2	555250		None
306.977	M+2Na-H	262.006	Acetic acid, [(4-chlorophenyl)sulfonyl]-, ethyl ester	C10H11ClO4S	262.007	2	560081		None
306.977	M+2H	611.94
306.977	M+3H	917.909	Cer-NP t60:1	C60H119NO4	917.914	4			None
306.977	M+3H	917.909	Cer-AS d60:1	C60H119NO4	917.914	4			None
306.977	M+3H	917.909	Cer-BDS d60:1	C60H119NO4	917.914	4			None
306.977	M+3H	917.909	Cer-ADS d60:1	C60H119NO4	917.914	4			None
306.977	M+3H	917.909	Cer-BS d60:1	C60H119NO4	917.914	4			None
306.977	M+H+Na	589.958
306.977	M+2H+Na	895.927
306.977	M+2Na	567.976
306.977	M+2Na+H	873.946
306.977	M+CH3OH+H	273.944
310.129	M+H	309.122	Pimelic acid, ethyl 2-nitrophenyl ester	C15H19NO6	309.121	1	91712648		None
310.129	M+H	309.122	Dimethyl 2-(1,1-diacetyl-2-cyanopropyl)cyclopropane-1,1-dicarboxylate	C15H19NO6	309.121	1	593674		None
310.129	M+H	309.122	Acetamide, N-[2-[3,4-bis(acetyloxy)phenyl]-2-hydroxyethyl]-N-methyl-	C15H19NO6	309.121	1	560069		None
310.129	M+H	309.122	Glutaric acid, ethyl 2-methyl-3-nitrobenzyl ester	C15H19NO6	309.121	1	91719924		None
310.129	M+H	309.122	Glutaric acid, 2-nitrobenzyl propyl ester	C15H19NO6	309.121	1	91707920		None
310.129	M+H	309.122	2-(1-Ethoxycarbonyl-1H-pyrrol-3-ylmethylene)-malonic acid, diethyl ester	C15H19NO6	309.121	1	533823		None
310.129	M+H	309.122	3-Benzo[1,3]dioxol-5-yl-3-tert-butoxycarbonylamino-propionic acid	C15H19NO6	309.121	1	2756807		None
310.129	M+H	309.122	1,3-Diethyl 5-(methoxyimino)-4,6-dimethyl-2-oxocyclohexa-1(6),3-diene-1,3-dicarboxylate	C15H19NO6	309.121	1	91694405		None
310.129	M+H	309.122	Acetamide, N-[2-(acetyloxy)-2-[4-(acetyloxy)-3-methoxyphenyl]ethyl]-	C15H19NO6	309.121	1	539852		None
310.129	M+H	309.122	2-Acetamido-2-deoxy-4,6-O-benzylidene-.beta.-d-glucopyranose	C15H19NO6	309.121	1	18530334		None
310.129	M+H	309.122	Tranylcypromine glucuronide	C15H19NO6	309.121	1			None
310.129	M+H	309.122	2-t-Butyl-6,8-dioxo-5,5a,6,8,8a,8b-hexahydro-3,7-dioxa-1-aza-as-indacene-1-carboxylic acid, methyl ester	C15H19NO6	309.121	1	619822		None
310.129	M+H	309.122	bOxanilic acid, O,O'-bis(trimethylsilyl)	C14H23NO3Si2	309.122	0			None
310.129	M+H	309.122	1H-Imidazo[2,1-f]purine-2,4(3H,8H)-dione, 1,3,8-trimethyl-7-phenyl-	C16H15N5O2	309.123	2	628106		None
310.129	M+H	309.122	8-Ethyl-1-methyl-7-phenyl-1H-imidazo[2,1-f]purine-2,2(3H,8H)-dione	C16H15N5O2	309.123	2	628144		None
310.129	M+H	309.122	3-amino-5-[1-cyano-2-(4-ethoxy-3-methoxyphenyl)ethenyl]-1H-pyrazole-4-carbonitrile	C16H15N5O2	309.123	2			None
310.129	M+H	309.122	1H,7H-1,3a,5,7,8-Pentaazacyclopenta[a]indene-4,6-dione, 2,5,7-trimethyl-1-phenyl-	C16H15N5O2	309.123	2	709377		None
310.129	M+H	309.122	Triazene, 1-(O-methylphenyl)-1-(1-cyanoethyl)-3-(p-nitrophenyl)-	C16H15N5O2	309.123	2	594421		None
310.129	M+H	309.122	1H-Imidazo[2,1-f]purine-2,4(3H,9H)-dione, 1,3,9-trimethyl-7-phenyl-	C16H15N5O2	309.123	2	13061565		None
310.129	M+H	309.122	(1H)Imidazo[2,1-f]purine-2,4(3H,8H)-dione, 8-ethyl-1-methyl-7-phenyl-	C16H15N5O2	309.123	2	628140		None
310.129	M+H	309.122	Phenol, 4-[2-[1-(4-methoxyphenyl)-5-tetrazolyl]ethenylamino]-	C16H15N5O2	309.123	2	135533459		None
310.129	M+H	309.122	2-(4-Nitrophenyl)-3(benzylaminomethyl)-1.2.4-triazole	C16H15N5O2	309.123	2	563938		None
310.129	M+H	309.122	2-(Morpholin-4-yl)-5-(pyridin-4-yl)-3H-pyrido[2,3-d]pyrimidin-4-one	C16H15N5O2	309.123	2	17036162		None
310.129	M+H	309.122	4,5-Diacetamido-2-phenyl(2H)benzotriazole	C16H15N5O2	309.123	2	614579		None
310.129	M+H	309.122	1,6-Diamino-2-oxo-4-(4-propoxyphenyl)-1,2- dihydropyridine-3,5-dicarbonitrile	C16H15N5O2	309.123	2	1649868		None
310.129	M+H	309.122	Uracil, 1,6-dimethyl-5-((dimethylamino)methyl)-3-phenyl-, monohydrochloride	C15H20ClN3O2	309.124	5			None
310.129	M+NH4	292.095	1-(2,2-Diethoxyethoxy)-4-[(difluoromethyl)sulfanyl]benzene	C13H18F2O3S	292.094	2			None
310.129	M+NH4	292.095	.beta.-Dihydroplumericin;methyl (1S,4S,8R,11S,14S)-11-ethyl-12-oxo-7,9,13-trioxatetracyclo[6.5.1.0\\xc2\\xb9,\\xc2\\xb9\\xe2\\x81\\xb0.0\\xe2\\x81\\xb4,\\xc2\\xb9\\xe2\\x81\\xb4]tetradeca-2,5-diene-5-carboxylate	C15H16O6	292.095	2	57509488		None
310.129	M+NH4	292.095	6-[2-(2H-1,3-benzodioxol-5-yl)-2-hydroxyethyl]-4-methoxy-5,6-dihydro-2H-pyran-2-one	C15H16O6	292.095	2	131836633	HMDB0131689	None
310.129	M+NH4	292.095	6-[2-(2H-1,3-benzodioxol-5-yl)ethyl]-5-hydroxy-4-methoxy-5,6-dihydro-2H-pyran-2-one	C15H16O6	292.095	2	131836636	HMDB0131693	None
310.129	M+NH4	292.095	b1,3-Benzenediol, o-butoxycarbonyl-o'-propagyloxycarbonyl-	C15H16O6	292.095	2	91719418		None
310.129	M+NH4	292.095	2-[3-(3,5-dihydroxyphenyl)-2-hydroxypropyl]benzene-1,3,5-triol	C15H16O6	292.095	2	73111339	HMDB0141546	None
310.129	M+NH4	292.095	4-Acetyl-2,3-O-benzal-d-mannosan	C15H16O6	292.095	2	91691765		None
310.129	M+NH4	292.095	Altenuene;NCGC00179755-02_C15H16O6_(2S,3S,4aS)-2,3,7-Trihydroxy-9-methoxy-4a-methyl-2,3,4,4a-tetrahydro-6H-benzo[c]chromen-6-one;_120106	C15H16O6	292.095	2	34687; 600784		None
310.129	M+NH4	292.095	Ethyl 1,3-dihydroxy-6,8-dimethoxy-2-naphthoate	C15H16O6	292.095	2	618912		None
310.129	M+NH4	292.095	5-Hydroxy-7-(hydroxymethyl)-2-methyl-2-(5-oxooxolan-2-yl)-3H-chromen-4-one;NCGC00384650-01!5-hydroxy-7-(hydroxymethyl)-2-methyl-2-(5-oxooxolan-2-yl)-3H-chromen-4-one	C15H16O6	292.095	2	45359348		None
310.129	M+NH4	292.095	6-[2-(2H-1,3-benzodioxol-5-yl)ethyl]-3-hydroxy-4-methoxy-5,6-dihydro-2H-pyran-2-one	C15H16O6	292.095	2	131836634	HMDB0131690	None
310.129	M+NH4	292.095	NCGC00380743-01!4-[(3-acetyl-2,6-dihydroxy-5-methylphenyl)methyl]-3-hydroxy-2-methyl-2H-furan-5-one;3-(3-Acetyl-2,6-dihydroxy-5-methylbenzyl)-4-hydroxy-5-methylfuran-2(5H)-one	C15H16O6	292.095	2	54749168		None
310.129	M+NH4	292.095	6-[2-(2H-1,3-benzodioxol-5-yl)ethyl]-4-methoxyoxane-2,3-dione	C15H16O6	292.095	2	70258503	HMDB0131699	None
310.129	M+NH4	292.095	b1,5-Pentanediol, O,O'-di(2-furoyl) -	C15H16O6	292.095	2	91700534		None
310.129	M+NH4	292.095	4-[2-(2H-1,3-benzodioxol-5-yl)ethyl]-6-methoxy-3,7-dioxabicyclo[4.1.0]heptan-2-one	C15H16O6	292.095	2	131836635	HMDB0131692	None
310.129	M+NH4	292.095	2-[3-(3,4-dihydroxyphenyl)-2-hydroxypropyl]benzene-1,3,5-triol	C15H16O6	292.095	2	21722175	HMDB0127722	None
310.129	M+NH4	292.095	6-[2-(6-hydroxy-2H-1,3-benzodioxol-5-yl)ethyl]-4-methoxy-5,6-dihydro-2H-pyran-2-one	C15H16O6	292.095	2	131836632	HMDB0131688	None
310.129	M+NH4	292.095	trans-Grandmarin	C15H16O6	292.095	2	14213970	HMDB0039030	None
310.129	M+NH4	292.095	Methyl 3-hydroxy-1,6,8-trimethoxy-2-naphthoate	C15H16O6	292.095	2	621353		None
310.129	M+NH4	292.095	5-(3,4-Dimethoxyphenylmethylidene)-2,2-dimethyl-1,3-dioxan-4,6-dione	C15H16O6	292.095	2	370314		None
310.129	M+NH4	292.095	3,9-Di(2-furyl)-2,4,8,10-tetraoxaspiro[5.5]undecane	C15H16O6	292.095	2	78793		None
310.129	M+NH4	292.095	Piperonylidene malonic acid diethyl ester	C15H16O6	292.095	2	229795		None
310.129	M+NH4	292.095	b1,3-Benzenediol, o-isobutoxycarbonyl-o'-propagyloxycarbonyl-	C15H16O6	292.095	2	91719344		None
310.129	M+NH4	292.095	Picrotoxinin	C15H16O6	292.095	2	442292	HMDB0240274	C09529
310.129	M+NH4	292.095	6-[2-(2H-1,3-benzodioxol-5-yl)-1-hydroxyethyl]-4-methoxy-5,6-dihydro-2H-pyran-2-one	C15H16O6	292.095	2	131836631	HMDB0131687	None
310.129	M+NH4	292.095	1,1-Diacetoxy-9,9-diformylnona-2,4,6,8-tetraene	C15H16O6	292.095	2	5363481		None
310.129	M+NH4	292.095	(S)-Angelicain	C15H16O6	292.095	2	11022681	HMDB0030120	None
310.129	M+NH4	292.095	Dimethyl 4-methoxymethyl-2-methyl-benzo[b]furan-5,6-dicarboxylate	C15H16O6	292.095	2	618721		None
310.129	M+NH4	292.095	4-[2-hydroxy-3-(3-hydroxyphenyl)propyl]benzene-1,2,3,5-tetrol	C15H16O6	292.095	2	131834531	HMDB0128181	None
310.129	M+NH4	292.095	Dihydromikanolide	C15H16O6	292.095	2	442200		C09397
310.129	M+NH4	292.095	1-[1-(4-Methoxyphenyl)-1-oxopropan-2-yl]ethane-1,1,2,2-tetracarbonitrile	C16H12N4O2	292.096	2	45490362		None
310.129	M+NH4	292.095	2-(Furan-2-yl)-7-(4-methoxyphenyl)-[1,2,4]triazolo[1,5-a]pyrimidine	C16H12N4O2	292.096	2	56920168		None
310.129	M+NH4	292.095	4-pyridinecarboxamide, 2-[2-(1-hydroxy-2-naphthalenyl)diazenyl]-	C16H12N4O2	292.096	2	136654453		None
310.129	M+NH4	292.095	2-Naphthalenamine, 1-[(4-nitrophenyl)azo]-	C16H12N4O2	292.096	2	575508		None
310.129	M+NH4	292.095	1H-imidazole-5-carboxamide, 4-benzoyl-N-(2-pyridyl)-	C16H12N4O2	292.096	2	604408		None
310.129	M+NH4	292.095	bN'-((8-Hydroxy-2-quinolinyl)methylene)isonicotinohydrazide	C16H12N4O2	292.096	2	135479730		None
310.129	M+NH4	292.095	2-(2-Furyl)-7-(3-methoxyphenyl)[1,2,4]triazolo[1,5-a]pyrimidine	C16H12N4O2	292.096	2	56922485		None
310.129	M+NH4	292.095	C.I. Solvent Red 5	C16H12N4O2	292.096	2			None
310.129	M+NH4	292.095	[1,2,4]Triazino[4,3-a][1,3]benzimidazole-3,4-dione, 2,10-dihydro-10-(phenylmethyl)-	C16H12N4O2	292.096	2	5305167		None
310.129	M+NH4	292.095	Benzonitrile, 2-[1,5-dihydro-3-(4-methoxyphenyl)-5-oxo-4H-1,2,4-triazol-4-yl]-	C16H12N4O2	292.096	2	12123611		None
310.129	M+Na	287.14	5-Chloro-1-[2-[diisopropylamino]ethyl]-4-methoxy-6[1H]-pyridazinone	C13H22ClN3O2	287.14	0	575248		None
310.129	M+H-H2O	327.132	N-[2-Methoxy-5-(4,4,5,5-tetramethyl-1,3,2-dioxaborolan-2-yl)phenyl]methanesulfonamide	C14H22BNO5S	327.131	3			None
310.129	M+H-H2O	327.132	N-Fructosyl phenylalanine;N-(1-Deoxy-1-fructosyl)phenylalanine	C15H21NO7	327.132	1	85152457; 101039148	HMDB0037846	None
310.129	M+H-H2O	327.132	Dimethyl 2-[(3S,6S)-1-acetyl-6-(2-methoxy-2-oxoethyl)-1,2,3,6-tetrahydropyridin-3-yl]malonate	C15H21NO7	327.132	1	75114889		None
310.129	M+H-H2O	327.132	2,8,9-Trioxa-5-aza-1-silabicyclo(3.3.3)undecane, 1-(2-(2-furanyldimethylsilyl)ethyl)-	C14H25NO4Si2	327.132	0			None
310.129	M+H-H2O	327.132	2-Amino-3-cyano-5-[[p-ethoxycarbonyl-N-methylanilino]methyl]pyrazine-1-oxide	C16H17N5O3	327.133	2			None
310.129	M+H-H2O	327.132	6-(1,3-Dioxo-1,3-dihydro-isoindol-2-yl)-hexanoic acid (4H-[1,2,4]triazol-3-yl)-amide	C16H17N5O3	327.133	2	594796		None
310.129	M+H-H2O	327.132	2-(6-Ethoxy-4-methyl-quinazolin-2-ylamino)-5-methyl-pyrimidine-4,6-diol	C16H17N5O3	327.133	2	629922		None
310.129	M+H-H2O	327.132	2-(1,3-Dioxo-1,3-dihydro-isoindol-2-yl)-4-methyl-pentanoic acid (4H-[1,2,4]triazol-3-yl)-amide	C16H17N5O3	327.133	2	594951		None
310.129	M+H-H2O	327.132	9-(3-Hydroxyphenyl)-1,7-dimethyl-3H,6H,7H,8H-pyrimido[1,2-g]purine-2,4-dione	C16H17N5O3	327.133	2	43981293		None
310.129	M+K	271.166
310.129	M+ACN+H	268.095	Methyl 5-(4,4,5,5-tetramethyl-1,3,2-dioxaborolan-2-yl)thiophene-3-carboxylate	C12H17BO4S	268.094	4			None
310.129	M+ACN+H	268.095	Methyl 4-(4,4,5,5-tetramethyl-1,3,2-dioxaborolan-2-yl)thiophene-2-carboxylate	C12H17BO4S	268.094	4			None
310.129	M+ACN+H	268.095	Maleic acid, 2-hydroxy-2-[(4-methoxy-3-methyl)phenyl]-, dimethyl ester	C13H16O6	268.095	2	591165		None
310.129	M+ACN+H	268.095	Oxirane-2-carboxylic acid, 3-(3,4,5-trimethoxyphenyl)-, methyl ester	C13H16O6	268.095	2	602508		None
310.129	M+ACN+H	268.095	2,6-Dioxobicyclo[3.3.1]nonane-1,5-dicarboxylic acid, dimethyl ester	C13H16O6	268.095	2	2802839		None
310.129	M+ACN+H	268.095	Monobenzylidene-d-glucose	C13H16O6	268.095	2	22792331		None
310.129	M+ACN+H	268.095	b1,5-Pentanediol, O,O'-di(propargyloxycarbonyl) ester	C13H16O6	268.095	2	91694662		None
310.129	M+ACN+H	268.095	4,6-O-Benzylidene d-glucose	C13H16O6	268.095	2	572431		None
310.129	M+ACN+H	268.095	Diglycolic acid, ethyl 4-methoxyphenyl ester	C13H16O6	268.095	2	91709915		None
310.129	M+ACN+H	268.095	2,4-Benzylidene-d-glucose	C13H16O6	268.095	2	570480		None
310.129	M+ACN+H	268.095	DIMETHYL 2-(3,4-DIMETHOXYPHENYL)MALONATE	C13H16O6	268.095	2	14067795		None
310.129	M+ACN+H	268.095	6,7,9,10,12,13-Hexahydro-5,8,11,14-tetraoxa-benzocyclododecene-2-carboxylic acid	C13H16O6	268.095	2	697939		None
310.129	M+ACN+H	268.095	b1,3-Benzenediol, o-isobutoxycarbonyl-o'-methoxycarbonyl-	C13H16O6	268.095	2	91724863		None
310.129	M+ACN+H	268.095	diethyl 2,6-dimethyl-4-oxo-4h-pyran-3,5-dicarboxylate	C13H16O6	268.095	2			None
310.129	M+ACN+H	268.095	Malonic acidE, 2-(p-ethoxyphenyl)-2-hydroxy-, dimethyl ester	C13H16O6	268.095	2	590997		None
310.129	M+ACN+H	268.095	2-Benzyloxy-3-hydroxysuccinic acid, dimethyl ester	C13H16O6	268.095	2	561972		None
310.129	M+ACN+H	268.095	NCGC00381028-01!7-(1,2-dihydroxyethyl)-4,8-dihydroxy-6-methoxy-3,4-dihydro-2H-naphthalen-1-one	C13H16O6	268.095	2	44715278		None
310.129	M+ACN+H	268.095	NCGC00385513-01!4-hydroxy-5-(1,2,3-trihydroxy-3-phenylpropyl)oxolan-2-one;4-Hydroxy-5-(1,2,3-trihydroxy-3-phenylpropyl)oxolan-2-one	C13H16O6	268.095	2	45360155		None
310.129	M+ACN+H	268.095	3,4-O-Benzylidene-.beta.-glucose	C13H16O6	268.095	2	572216		None
310.129	M+ACN+H	268.095	Idebenone Metabolite (QS-4)	C13H16O6	268.095	2			None
310.129	M+ACN+H	268.095	Ctrinin hydrate	C13H16O6	268.095	2	190886		None
310.129	M+ACN+H	268.095	Benzenehexanoic acid, 2-carboxy-3,5-dihydroxy-	C13H16O6	268.095	2			None
310.129	M+ACN+H	268.095	b1,3-Benzenediol, o-butoxycarbonyl-o'-methoxycarbonyl-	C13H16O6	268.095	2	91724870		None
310.129	M+ACN+H	268.095	Diglycolic acid, ethyl 2-methoxyphenyl ester	C13H16O6	268.095	2	91709858		None
310.129	M+ACN+H	268.095	Benzoic acid, 2-propylthio-, trimethylsilyl ester	C13H20O2SSi	268.095	0	91715626		None
310.129	M+ACN+H	268.095	2-Thiopheneacrylic acid, O-(tert-butyldimethylsilyl)-	C13H20O2SSi	268.095	0			None
310.129	M+ACN+H	268.095	1,4-Piperazinedicarboxamidine, sulfate	C6H16N6O4S	268.095	0			None
310.129	M+ACN+H	268.095	1,2,-DEOXY-2-FLUORO-4-O-BETA-D-XYLOPYRANOSYL-BETA-D-XYLOPYRANOSE	C10H17FO7	268.096	2			None
310.129	M+ACN+H	268.095	4-(Benzotriazol-1-yliminomethyl)-2-methoxy-phenol	C14H12N4O2	268.096	2	135939553		None
310.129	M+ACN+H	268.095	Pyrimido[4,5-d]pyrimidine-2,4(1H,3H)-dione, 5,7-dimethyl-3-phenyl-	C14H12N4O2	268.096	2	622599		None
310.129	M+ACN+H	268.095	Disperse Blue 1	C14H12N4O2	268.096	2	17190		C19236
310.129	M+ACN+H	268.095	C.I. Disperse Blue 1	C14H12N4O2	268.096	2			None
310.129	M+ACN+H	268.095	Pteridin-4(3H)-one, 3-ethyl-6-phenyl-, 8-oxide	C14H12N4O2	268.096	2	622698		None
310.129	M+ACN+H	268.095	Pyrazolo[5,1-c]-as-triazine-3-carboxylic acid, 4-phenyl-, ethyl ester	C14H12N4O2	268.096	2	622668		None
310.129	M+ACN+H	268.095	Acetamide, 2-cyano-2-[3,4-dihydro-2-(2-hydroxyphenyl)-6-methylpyrimid-4-ylideno]-	C14H12N4O2	268.096	2	135619998		None
310.129	M+ACN+H	268.095	Benzonitrile, 2-(6,7-dihydro-5H-benzo[1,2,5]oxadiazol-4-ylideneaminooxymethyl)-	C14H12N4O2	268.096	2	6142104		None
310.129	M+ACN+H	268.095	3-(2-Keto-1-methyl-3H-imidazo[4,5-b]pyridin-6-yl)benzamide	C14H12N4O2	268.096	2	56593154		None
310.129	M+ACN+H	268.095	9,10-anthracenedione, 2,3,6,7-tetraamino-	C14H12N4O2	268.096	2	59253883		None
310.129	M+ACN+H	268.095	1H-Tetrazole, 5-(3-methoxyphenoxy)-1-phenyl-	C14H12N4O2	268.096	2	712743		None
310.129	M+ACN+H	268.095	Furan-2-carbohydrazide, N2-[1-(2-benzoimidazolyl)ethylidene]-	C14H12N4O2	268.096	2	135404048		None
310.129	M+ACN+H	268.095	Acetamide, 2-phenyl-N-[4-(pyrrol-1-yl)furazan-3-yl]-	C14H12N4O2	268.096	2	4916253		None
310.129	M+ACN+H	268.095	1,2,4-Oxadiazole-5-carboxamide, N-methyl-3-[4-(1H-pyrrol-1-yl)phenyl]-	C14H12N4O2	268.096	2	5296981		None
310.129	M+ACN+H	268.095	2-Phenoxy-N-{1H-pyrazolo[3,4-b]pyridin-3-yl}acetamide	C14H12N4O2	268.096	2	82018250		None
310.129	M+ACN+H	268.095	4-(6,7-Dihydro-5H-benzo[1,2,5]oxadiazol-4-ylideneaminooxymethyl)-benzonitrile	C14H12N4O2	268.096	2	6151702		None
310.129	M+ACN+Na	246.113
310.129	M+2Na-H	265.158	Butyl 2-ethylhexyl phosphate	C12H26O4P	265.157	4			None
310.129	M+2Na-H	265.158	N-(Diphenylmethyl)-1-methyl-4,5-dihydro-1H-imidazol-2-amine	C17H19N3	265.158	0			None
310.129	M+2Na-H	265.158	Brevicolline;1-Methyl-4-(1-methylpyrrolidin-2-yl)-9H-pyrido[3,4-b]indole	C17H19N3	265.158	0	5281361; 5748597		C09083;None
310.129	M+2Na-H	265.158	(R)-1,2,3,4,10,14b-Hexahydro-2-methylpyrazino(2,1-a)pyrido(2,3-c)(2)benzazepine	C17H19N3	265.158	0			None
310.129	M+2Na-H	265.158	b1-[N,N'-Bis(2-methylphenyl)amidino]aziridine	C17H19N3	265.158	0	613698		None
310.129	M+2Na-H	265.158	N,N,2,8-Tetramethyl-5-(pyrrol-1-yl)quinolin-4-amine	C17H19N3	265.158	0			None
310.129	M+2Na-H	265.158	1-Isopropyl-3-methyl-5-(naphthalen-2-yl)pyrazol-4-amine	C17H19N3	265.158	0			None
310.129	M+2Na-H	265.158	N-(Diphenylmethyl)-1,4,5,6-tetrahydropyrimidin-2-amine	C17H19N3	265.158	0			None
310.129	M+2Na-H	265.158	2-(N-BENZYL-N-PHENYLAMINOMETHYL)-4,5-DIHYDRO-1H-IMIDAZOLE;antazoline	C17H19N3	265.158	0	2200	HMDB0015689	None
310.129	M+2Na-H	265.158	2-Phenyl-2-(3-phenyl-4,5-dihydropyrazol-1-yl)ethanamine	C17H19N3	265.158	0	42647641		None
310.129	M+2Na-H	265.158	Acridine Orange	C17H19N3	265.158	0	62344		C19315
310.129	M+2Na-H	265.158	Perimidine, 1-methyl-2-piperidino-	C17H19N3	265.158	0			None
310.129	M+2Na-H	265.158	1-[4-(2,5-Dimethyl-1H-pyrrol-1-yl)phenyl]-3,5-dimethyl-1H-pyrazole	C17H19N3	265.158	0	622188		None
310.129	M+2Na-H	265.158	Mirtazapine	C17H19N3	265.158	0	4205	HMDB0014514	C07570
310.129	M+2Na-H	265.158	1-Piperazinepropanamide, N-(4-fluorophenyl)-4-methyl-	C14H20FN3O	265.159	4	535737		None
310.129	M+2H	618.244
310.129	M+3H	927.365
310.129	M+H+Na	596.262	NCGC00381019-01_C33H40O10_1H-Cyclopentacyclododecene-4,10(2H,5H)-dione, 3a,9,13-tris(acetyloxy)-1-(benzoyloxy)-3,3a,8,9,13,13a-hexahydro-2,5,8,8,12-pentamethyl-, (6E,11E)-	C33H40O10	596.262	0	45359622		None
310.129	M+H+Na	596.262	3,7,15-O-triacetyl-5-O-benzoyl-13,17-oxy-14-oxopremyrsinol	C33H40O10	596.262	0	134741723		None
310.129	M+H+Na	596.262	Chlorin E6	C34H36N4O6	596.263	2	5479494	HMDB0059948	None
310.129	M+H+Na	596.262	N-(4-(1-[4-(4-Acetylaminophenoxy)-3-methoxyphenyl]-2-[(4-acetylamino-phenyl)methylamino]ethoxy)phenyl)acetamide	C34H36N4O6	596.263	2	573146		None
310.129	M+2H+Na	905.384
310.129	M+2Na	574.28	Asclepin;NCGC00385378-01_C31H42O10_7aH,13aH-Cyclopenta[7,8]phenanthro[2,3-b]pyrano[3,2-e][1,4]dioxin-13a-carboxaldehyde, 11-(acetyloxy)-1-(2,5-dihydro-5-oxo-3-furanyl)eicosahydro-3a,11a-dihydroxy-9,15a-dimethyl-, (1R,3aS,3bR,6aR,7aS,9R,11S,11aS,12aR,13aR,15aR)-	C31H42O10	574.278	3	45359913		None;C08849
310.129	M+2Na	574.28	Ganoweberianic acid E	C31H42O10	574.278	3			None
310.129	M+2Na	574.28	Glipizide mixture with Metformin	C25H38N10O4S	574.28	0			None
310.129	M+2Na	574.28	N-{4-[(1-HYDROXYCARBAMOYL-2-METHYL-PROPYL)-(2-MORPHOLIN-4-YL-ETHYL)-SULFAMOYL]-4-PENTYL-BENZAMIDE	C29H42N4O6S	574.283	4	5288596		None
310.129	M+2Na+H	883.402
310.129	M+CH3OH+H	277.096	Methyl calcein blue	C14H15NO5	277.095	2	5364184		None
310.129	M+CH3OH+H	277.096	N-((7-Hydroxy-4-methyl-2-oxo-2H-1-benzopyran-8-yl)methyl)sarcosine	C14H15NO5	277.095	2			None
310.129	M+CH3OH+H	277.096	5-[[(5-Methyl-furan-3-carbonyl)-amino]-methyl]-furan-3-carboxylic acid, ethyl ester	C14H15NO5	277.095	2	573350		None
310.129	M+CH3OH+H	277.096	4,5-Dihydrooxazole-5-one, 2-methyl-4-[2,3,4-methozxybenzylidnen]-	C14H15NO5	277.095	2	5375854		None
310.129	M+CH3OH+H	277.096	Oxazolo[3,4-c]oxazole, perhydro-3,5-bis(2-furyl)-8-methanol-	C14H15NO5	277.095	2	618744		None
310.129	M+CH3OH+H	277.096	Ethyl 4-hydroxy-5,8-dimethoxy-3-quinolinecarboxylate	C14H15NO5	277.095	2	224415		None
310.129	M+CH3OH+H	277.096	1-[(Benzyloxy)carbonyl]-4-oxopiperidine-3-carboxylic acid	C14H15NO5	277.095	2			None
310.129	M+CH3OH+H	277.096	1-(3-Methyl-4H-1,4-benzothiazin-2-yl)ethanone, TMS derivative	C14H19NOSSi	277.096	0	91696895		None
310.129	M+CH3OH+H	277.096	1-Methyl-1-propylpyrrolidinium trifluoromethanesulfonate	C9H18F3NO3S	277.096	1			None
310.129	M+CH3OH+H	277.096	11-Methyl-8-phenyl-2,4,6,7,11-pentaazatricyclo[7.4.0.0(3,7)]trideca-1,3,5,8,12-pentaen-10-one	C15H11N5O	277.096	2	43864798		None
310.129	M+CH3OH+H	277.096	11-Benzyl-2,3,5,7,11-pentaazatricyclo[7.4.0.0(2,6)]trideca-1(9),3,5,7,12-pentaen-10-one	C15H11N5O	277.096	2	16423918		None
310.129	M+CH3OH+H	277.096	11-(2-Methylphenyl)-2,3,5,7,11-pentaazatricyclo[7.4.0.0{2,6}]trideca-1(9),3,5,7,12-pentaen-10-one	C15H11N5O	277.096	2	25252181		None
310.129	M+CH3OH+H	277.096	Pyrido[2,3-b]indole-1,2-dicarbonitrile, 3-amino-8-methoxy-5-methyl-	C15H11N5O	277.096	2	624059		None
310.129	M+CH3OH+H	277.096	naphtho-guanine	C15H11N5O	277.096	2			None
310.129	M+CH3OH+H	277.096	1H-Benzoimidazole, 2-[(1,3-dihydrobenzoimidazol-2-ylidene)nitrosomethyl]-	C15H11N5O	277.096	2	5341709		None
310.129	M+CH3OH+H	277.096	Propenamide, 2-cyano-3-(4-cyanophenyl)-N-(1-methyl-3-pyrazolyl)-	C15H11N5O	277.096	2	5369043		None
395.103	M+H	394.096	7-[3-[4-Chlorobenzamido]benzyl]guanine	C19H15ClN6O2	394.095	3	587171		None
395.103	M+H	394.096	7-[4-[p-Chlorobenzamido]benzyl]guanine	C19H15ClN6O2	394.095	3	587193		None
395.103	M+H	394.096	Met-His-OH	C16H18N4O6S	394.095	2			None
395.103	M+H	394.096	bSpiro[1,4,2-dioxazole-5,5'(4'H)-naphth[2,1-d]isoxazol]-4'-one, 3,3'-diphenyl-	C24H14N2O4	394.095	0	570553		None
395.103	M+H	394.096	1H-Pyrido[2,1-b][1,3]benzoxazole-4-carboxylic acid, 2-[(4-fluorobenzoyl)amino]-1-oxo-, ethyl ester	C21H15FN2O5	394.096	1	4566809		None
395.103	M+H	394.096	Phthalic acid, 4-chlorophenyl 4-isopropylphenyl ester	C23H19ClO4	394.097	3	6425920		None
395.103	M+H	394.096	Phthalic acid, 4-chloro-3-methylphenyl 3,5-dimethylphenyl ester	C23H19ClO4	394.097	3	6425853		None
395.103	M+H	394.096	Phthalic acid, 4-chlorophenyl 2-isopropylphenyl ester	C23H19ClO4	394.097	3	6425919		None
395.103	M+NH4	377.069	3-(4-CARBAMOYL-1-CARBOXY-2-METHYLSULFONYL-BUTA-1,3-DIENYLAMINO)-INDOLIZINE-2-CARBOXYLIC ACID	C16H15N3O6S	377.068	2			None
395.103	M+NH4	377.069	4-hydroxy-3,5-methoxybenzaldehyde O-pentafluorophenylmethyl-oxime	C16H12F5NO4	377.069	1	136661893		None
395.103	M+NH4	377.069	Tetrahydropyrazolo[1,2-a][1,2,4]triazol-1-one, 2-(3,4-dichlorophenyl)-3-(2-methoxyphenyl)-	C18H17Cl2N3O2	377.07	1	3829101		None
395.103	M+NH4	377.069	7-(4-Fluorophenyl)-6a,7-dihydro-6H-[1]benzothiopyrano[3,4-c][1,5]benzothiazepine	C22H16FNS2	377.071	4	618062		None
395.103	M+Na	372.114	5-(4-Trifluormethylsulfonylphenylazo)-1,2,3,4,5-pentamethylcyclopentadiene	C17H19F3N2O2S	372.112	4	585079		None
395.103	M+Na	372.114	3-Pentafluoroethyl-6-piperazin-1-yl-[1,2,4]triazolo[3,4-a]phthalazine	C15H13F5N6	372.112	4	1045218		None
395.103	M+Na	372.114	Phthalic acid, 4-chloro-3-methylphenyl cyclohexyl ester	C21H21ClO4	372.113	2	6423783		None
395.103	M+Na	372.114	Phthalic acid, 3-chlorophenyl ceclohexylmethyl ester	C21H21ClO4	372.113	2	6423683		None
395.103	M+Na	372.114	Phthalic acid, 2-chlorophenyl cyclohexylmethyl ester	C21H21ClO4	372.113	2	6423677		None
395.103	M+Na	372.114	3-[p-Chlorobenzylamino]-5,6-diphenyl-1,2,4-triazine	C22H17ClN4	372.114	1	601497		None
395.103	M+Na	372.114	bN~4~-[6-(4-Chlorophenyl)pyridazin-3-yl][1,1'-biphenyl]-4,4'-diamine	C22H17ClN4	372.114	1			None
395.103	M+Na	372.114	2-(1,3-DIOXO-1,3-DIHYDRO-2H-ISOINDOL-2-YL) ETHYL-4-(4-ETHOXY [1,1-BIPHENYL]-4-YL)-4-OXOBUTANOIC ACID	C19H20N2O4S	372.114	1			None
395.103	M+Na	372.114	2,4-Thiazolidinedione, 5-[[4-[2-[5-(1-hydroxyethyl)-2-pyridinyl]ethoxy]phenyl]methyl]-	C19H20N2O4S	372.114	1	4147757		None
395.103	M+Na	372.114	2,4-Thiazolidinedione, 5-[[4-[2-(5-ethyl-2-pyridinyl)-2-hydroxyethoxy]phenyl]methyl]-	C19H20N2O4S	372.114	1	9864268		None
395.103	M+Na	372.114	2H-Quinoline-1-carboxylic acid, 6-(2,3-dihydroindole-1-sulfonyl)-3,4-dihydro-, methyl ester	C19H20N2O4S	372.114	1	1512015		None
395.103	M+Na	372.114	3-(3,4-Dimethoxyphenyl)-N-[(4-methoxyphenyl)carbamothioyl]prop-2-enamide	C19H20N2O4S	372.114	1			None
395.103	M+Na	372.114	2H-1,4-Benzoxazine-6-sulfonamide, 3,4-dihydro-7-methyl-3-oxo-N-(5,6,7,8-tetrahydro-1-naphthalenyl)-	C19H20N2O4S	372.114	1	5295637		None
395.103	M+Na	372.114	Pyrimidine-5-carboxylic acid, 1,2,3,4-tetrahydro-1,6-dimethyl-2-oxo-4-(2-thienyl)-, 2-phenoxyethyl ester	C19H20N2O4S	372.114	1	545021		None
395.103	M+Na	372.114	Phenanthreno[3,4-c]phenenthrene-8-carboxylic acid	C27H16O2	372.115	3	632955		None
395.103	M+Na	372.114	10-Benzoyloxybenzo[e]pyrene	C27H16O2	372.115	3	12727105		None
395.103	M+H-H2O	412.106	N-(6-tert-Butyl-3-cyano-4,5,6,7-tetrahydro-benzo[b]thiophen-2-yl)-3,3,3-trifluoro-2-trifluoromethyl-propionamide	C17H18F6N2OS	412.104	4	4449522		None
395.103	M+H-H2O	412.106	2-(4-Fluorobenzylidene)-5,7-diphenyl-5H-thiazolo[3,2-a]pyrimidin-3(2H)-one	C25H17FN2OS	412.105	4	5379152		None
395.103	M+H-H2O	412.106	Glycylglycine, n-butoxycarbonyl-, pentafluorophenylmethyl ester	C16H17F5N2O5	412.106	1	91727563		None
395.103	M+H-H2O	412.106	Glycylglycine, N-isobutoxycarbonyl-, pentafluorophenylmethyl ester	C16H17F5N2O5	412.106	1	91727562		None
395.103	M+K	356.14	1-Methyl-4-[8-(methylsulfanyl)-10,11-dihydrodibenzo[b,f]thiepin-10-yl]piperazine	C20H24N2S2	356.138	4	4106		None
395.103	M+K	356.14	Phenothiazine, 10-(2-(2-piperidyl)-ethyl)-2-methylthio-,	C20H24N2S2	356.138	4	558813		None
395.103	M+K	356.14	Desmethylthioridazine	C20H24N2S2	356.138	4			None
395.103	M+K	356.14	METHIOTHEPIN	C20H24N2S2	356.138	4			None
395.103	M+K	356.14	Metitepine	C20H24N2S2	356.138	4			None
395.103	M+K	356.14	2,6-Bis(3-azidobenzylidene)cyclohexanone	C20H16N6O	356.139	3	5379388		None
395.103	M+K	356.14	GE-0012	C20H16N6O	356.139	3			None
395.103	M+K	356.14	Acethydrazide, 2-(5-phenyl-2H-tetrazol-2-yl)-N2-(1-naphthylmethylene)-	C20H16N6O	356.139	3	6877014		None
395.103	M+K	356.14	Cyclohexanone, 2,6-bis[(4-azidophenyl)methylene]-	C20H16N6O	356.139	3	5379057		None
395.103	M+K	356.14	7H-Pyrazolo[4,3-E][1,2,4]triazolo[4,3-c]pyrimidine, 7-benzyl-3-(4-methoxyphenyl)-	C20H16N6O	356.139	3	1260338		None
395.103	M+K	356.14	Diglycolic acid, 4-chlorobenzyl heptyl ester	C18H25ClO5	356.139	2	91712528		None
395.103	M+K	356.14	Diethylmalonic acid, butyl 2-chloro-4-methoxyphenyl ester	C18H25ClO5	356.139	2	91708361		None
395.103	M+K	356.14	Diethylmalonic acid, butyl 4-chloro-2-methoxyphenyl ester	C18H25ClO5	356.139	2	91708936		None
395.103	M+K	356.14	Diglycolic acid, 2-chlorophenyl octyl ester	C18H25ClO5	356.139	2	91696011		None
395.103	M+K	356.14	Diethylmalonic acid, 4-chloro-2-methoxyphenyl isobutyl ester	C18H25ClO5	356.139	2	91706254		None
395.103	M+K	356.14	Diglycolic acid, 4-chloro-2-methylphenyl heptyl ester	C18H25ClO5	356.139	2	91699241		None
395.103	M+K	356.14	Diglycolic acid, 4-chlorophenyl octyl ester	C18H25ClO5	356.139	2	91713152		None
395.103	M+K	356.14	Diglycolic acid, 3-chlorophenyl octyl ester	C18H25ClO5	356.139	2	91699258		None
395.103	M+K	356.14	Diethylmalonic acid, 2-chloro-4-methoxyphenyl isobutyl ester	C18H25ClO5	356.139	2	91706193		None
395.103	M+K	356.14	Glutaric acid, 2-chloro-4-methoxyphenyl 2-methylpent-3-yl ester	C18H25ClO5	356.139	2			None
395.103	M+K	356.14	bN-[2-Methoxy-6-chloro-9-acridylamino]-N'-methylpiperazine	C19H21ClN4O	356.14	1	566872		None
395.103	M+K	356.14	Piperazine-1-carboxylic acid, 4-(4-methoxy-2,5-dimethylbenzenesulfonyl)-, ethyl ester	C16H24N2O5S	356.141	2	1260942		None
395.103	M+K	356.14	Piperazine-1-carboxylic acid, 4-(5-methoxy-2,4-dimethylbenzenesulfonyl)-, ethyl ester	C16H24N2O5S	356.141	2	1261007		None
395.103	M+K	356.14	Acetamide, N-[2-(4-motrpholinosulfonyl-2,6-dimethylphenoxy)ethyl]-	C16H24N2O5S	356.141	2	559351		None
395.103	M+K	356.14	6-[(4-Methylphenyl)methoxy]-2-[(2-methylphenyl)methylidene]-1-benzofuran-3(2H)-one	C24H20O3	356.141	3			None
395.103	M+K	356.14	Pent-2-ene-1,5-dione, 1-(4-methoxyphenyl)-3,5-diphenyl-	C24H20O3	356.141	3	5372145		None
395.103	M+K	356.14	b(+)-R-(2,2'-Binaphtho)-11-crown-3	C24H20O3	356.141	3	316672		None
395.103	M+K	356.14	6,7,8-Trimethyl-7H-dibenzo[c,h]xanthene-5,9-diol	C24H20O3	356.141	3	631098		None
395.103	M+ACN+H	353.069	Ethyl 2,3,5,6-tetrafluoro-4-[[(4-formylphenyl)methylidene]amino]benzoate	C17H11F4NO3	353.068	4			None
395.103	M+ACN+H	353.069	Clonazolam	C17H12ClN5O2	353.068	3	12317881		None
395.103	M+ACN+H	353.069	PharmaGSID_48505	C17H12ClN5O2	353.068	3	9884915		None
395.103	M+ACN+H	353.069	2-Chloro-N-[4-(1-methyl-1H-benzoimidazol-2-yl)-furazan-3-yl]-benzamide	C17H12ClN5O2	353.068	3	594100		None
395.103	M+ACN+H	353.069	Benzenesulfonamide, 4-amino-N-(4,5-dimethoxy-2-nitrophenyl)-	C14H15N3O6S	353.068	2			None
395.103	M+ACN+H	353.069	(S)-1-(2-AMINO-2-CARBOXYETHYL)-3(2-CARBOXYTHIOPHENE-3-YL-METHYL)-5-METHYLPYRIMIDINE-2,4-DIONE	C14H15N3O6S	353.068	2	6420160		None
395.103	M+ACN+H	353.069	Hippuric acid, ethyl ester, N-pentafluoropropionyl-	C14H12F5NO4	353.069	1	569730		None
395.103	M+ACN+H	353.069	(.+/-.)-N-Formyl-3,4-methylenedioxyamphetamine, N-(pentafluoropropionyl)	C14H12F5NO4	353.069	1			None
395.103	M+ACN+H	353.069	Iron(III) acetylacetonate	C15H21FeO6	353.069	1			None
395.103	M+ACN+H	353.069	2-(9,10-Dioxo-9,10-dihydro-1-anthracenyl)-1H-isoindole-1,3(2H)-dione	C22H11NO4	353.069	1	3084769		None
395.103	M+ACN+H	353.069	NSC627600	C22H11NO4	353.069	1			None
395.103	M+ACN+H	353.069	6-Nitro-2-(1-phenyl-1H-tetrazol-5-ylsulfanylmethyl)-1H-benzoimidazole	C15H11N7O2S	353.069	0	610328		None
395.103	M+ACN+H	353.069	(2-(4-Chloroanilino)-1-((4-chloroanilino)methyl)-1-methylethyl)(hydroxy)azane oxide	C16H17Cl2N3O2	353.07	1			None
395.103	M+ACN+H	353.069	L-Serine, N-(trifluoroacetyl)-, 1-methylpropyl ester, trifluoroacetate (ester)	C11H13F6NO5	353.07	1	22213607		None
395.103	M+ACN+H	353.069	Serine, N,O-di(trifluoroacetyl)-, n-butyl ester	C11H13F6NO5	353.07	1	13783327		None
395.103	M+ACN+Na	331.087	Propionic acid, 3-(benzo[1,3]dioxol-5-yl)-3-(2-fluorobenzoylamino)-	C17H14FNO5	331.086	4	5296240		None
395.103	M+ACN+Na	331.087	Carbamic acid, N-(2-butyl)-N-hexyl-, 2,2,2-trichloroethyl ester	C13H24Cl3NO2	331.087	0			None
395.103	M+ACN+Na	331.087	Quinoxaline-2-amine, 3-phenyl-N-(3-chlorophenyl)-	C20H14ClN3	331.088	1	630270		None
395.103	M+ACN+Na	331.087	MY-5445	C20H14ClN3	331.088	1			None
395.103	M+ACN+Na	331.087	10-(p-Chlorophenylazo)-9-phenanthrenamine	C20H14ClN3	331.088	1	630317		None
395.103	M+ACN+Na	331.087	b3'-(Pyrrolidine-1-sulfonyl)[1,1'-biphenyl]-4-carboxylic acid	C17H17NO4S	331.088	1			None
395.103	M+ACN+Na	331.087	b3'-(Pyrrolidine-1-sulfonyl)[1,1'-biphenyl]-2-carboxylic acid	C17H17NO4S	331.088	1			None
395.103	M+ACN+Na	331.087	1-(3-Ethyl-2,3-dihydrobenzthiazol-2-ylidene)-2-(2,2-dimethyl-4,6-dioxo-1,3-dioxan-5-ylidene)ethane	C17H17NO4S	331.088	1	1712262		None
395.103	M+ACN+Na	331.087	b3'-(Pyrrolidine-1-sulfonyl)[1,1'-biphenyl]-3-carboxylic acid	C17H17NO4S	331.088	1			None
395.103	M+ACN+Na	331.087	2-Thiophenecarboxamide, N-[2-(cyclopropylcarbonyl)-4,5-dimethoxyphenyl]-	C17H17NO4S	331.088	1	16481786		None
395.103	M+ACN+Na	331.087	b4'-(Pyrrolidine-1-sulfonyl)[1,1'-biphenyl]-3-carboxylic acid	C17H17NO4S	331.088	1			None
395.103	M+ACN+Na	331.087	b4-Hydroxy-4'-(pyrrolidine-1-sulfonyl)[1,1'-biphenyl]-3-carbaldehyde	C17H17NO4S	331.088	1			None
395.103	M+ACN+Na	331.087	Thiophene-2-carboxylic acid, (7-butyryl-2,3-dihydrobenzo[1,4]dioxin-6-yl)amide	C17H17NO4S	331.088	1	712967		None
395.103	M+ACN+Na	331.087	b4-Hydroxy-3'-(pyrrolidine-1-sulfonyl)[1,1'-biphenyl]-3-carbaldehyde	C17H17NO4S	331.088	1			None
395.103	M+ACN+Na	331.087	Benzenesulfonamide, N,N-bis(2-furanylmethyl)-4-methyl-	C17H17NO4S	331.088	1	8406661		None
395.103	M+ACN+Na	331.087	b4'-(Pyrrolidine-1-sulfonyl)[1,1'-biphenyl]-2-carboxylic acid	C17H17NO4S	331.088	1			None
395.103	M+ACN+Na	331.087	b2-Hydroxy-4'-(pyrrolidine-1-sulfonyl)[1,1'-biphenyl]-3-carbaldehyde	C17H17NO4S	331.088	1			None
395.103	M+ACN+Na	331.087	benzoic acid, 4-ethenyl-, 4-[[(methylsulfonyl)amino]methyl]phenyl ester	C17H17NO4S	331.088	1	71323479		None
395.103	M+ACN+Na	331.087	2-[(PHENYLSULFONYL)AMINO]-5,6,7,8-TETRAHYDRONAPHTHALENE-1-CARBOXYLIC ACID	C17H17NO4S	331.088	1	6102685		None
395.103	M+ACN+Na	331.087	b3-Hydroxy-3'-(pyrrolidine-1-sulfonyl)[1,1'-biphenyl]-4-carbaldehyde	C17H17NO4S	331.088	1			None
395.103	M+ACN+Na	331.087	Methyl 2-{[(4-methoxyphenyl)carbonyl]amino}-5,6-dihydro-4H-cyclopenta[b]thiophene-3-carboxylate	C17H17NO4S	331.088	1	718807		None
395.103	M+ACN+Na	331.087	b4'-(Pyrrolidine-1-sulfonyl)[1,1'-biphenyl]-4-carboxylic acid	C17H17NO4S	331.088	1			None
395.103	M+ACN+Na	331.087	b2-Hydroxy-3'-(pyrrolidine-1-sulfonyl)[1,1'-biphenyl]-3-carbaldehyde	C17H17NO4S	331.088	1			None
395.103	M+ACN+Na	331.087	NSC699922	C17H17NO4S	331.088	1			None
395.103	M+ACN+Na	331.087	b3-Hydroxy-4'-(pyrrolidine-1-sulfonyl)[1,1'-biphenyl]-4-carbaldehyde	C17H17NO4S	331.088	1			None
395.103	M+ACN+Na	331.087	Ethyl 5-acetyl-2-benzamido-4-methyl-3-thiophenecarboxylate	C17H17NO4S	331.088	1	569372		None
395.103	M+ACN+Na	331.087	Acetamide, N-(3-acetylphenyl)-2-phenylmethanesulfonyl-	C17H17NO4S	331.088	1	1508479		None
395.103	M+ACN+Na	331.087	2,4-Difluoro-N-(3-methoxy-5-tetrazol-1-yl-phenyl)-benzamide	C15H11F2N5O2	331.088	2	588087		None
395.103	M+ACN+Na	331.087	Benzamide, 2,6-difluoro-N-[2-methoxy-4-(1H-1,2,3,4-tetrazol-1-yl)phenyl]-	C15H11F2N5O2	331.088	2	8033644		None
395.103	M+2Na-H	350.132	(E)-Dec-2-en-1-yl 2,3,4,5,6-pentafluorobenzoate	C17H19F5O2	350.131	3	91732057		None
395.103	M+2Na-H	350.132	Dec-9-en-1-yl 2,3,4,5,6-pentafluorobenzoate	C17H19F5O2	350.131	3	91731928		None
395.103	M+2Na-H	350.132	b10,11-(6',7'-Naphthoquinono)[3.2]paracyclophane	C25H18O2	350.131	3	631679		None
395.103	M+2Na-H	350.132	3,6-Diphenoxy-9H-fluorene	C25H18O2	350.131	3			None
395.103	M+2Na-H	350.132	bphenol, 4,4'-(9H-fluoren-9-ylidene)bis-;b4	4-(9H-Fluorene-9	9-diyl)diphenol;b"4	4'-(9H-Fluorene-9	9-diyl)diphenol"	C25H18O2	350.131	3	76716		None
395.103	M+2Na-H	350.132	ethanone, 2-(2,6-diphenyl-4H-pyran-4-ylidene)-1-phenyl-	C25H18O2	350.131	3	12272528		None
395.103	M+2Na-H	350.132	1-Benzoyl-3-phenyl-5-(.alpha.-hydroxybenzylidene)-1,3-cyclopentadiene	C25H18O2	350.131	3	5369833		None
395.103	M+2Na-H	350.132	Clomipramine hydrochloride	C19H24Cl2N2	350.132	0			None
395.103	M+2Na-H	350.132	PUBCHEM_18502996	C20H24F2Ti	350.133	2			None
395.103	M+2H	788.191
395.103	M+3H	1182.29
395.103	M+H+Na	766.21	(R-(R*,R*))-2,3-Bis(benzoyloxy)succinic acid, compound with (S)-2,3,5,6-tetrahydro-6-phenylimidazo(2,1-b)thiazole (1:2)	C40H38N4O8S2	766.213	4			None
395.103	M+H+Na	766.21	Mn(III)TMPyP	C44H36ClMnN8	766.213	4			None
395.103	M+2H+Na	1160.31
395.103	M+2Na	744.228	NSC363611	C36H40O17	744.227	1			None
395.103	M+2Na+H	1138.32
395.103	M+CH3OH+H	362.07	Glycine, N-[2-[bis(carboxymethyl)amino]ethyl]-N-(2-hydroxyethyl)-, trisodium salt hydrate	C10H17N2Na3O8	362.068	4			None
395.103	M+CH3OH+H	362.07	Diglycolic acid, 2,3-dichlorophenyl isohexyl ester	C16H20Cl2O5	362.069	2	91698564		None
395.103	M+CH3OH+H	362.07	Diglycolic acid, 2,6-dichlorophenyl isohexyl ester	C16H20Cl2O5	362.069	2	91698864		None
395.103	M+CH3OH+H	362.07	Diglycolic acid, 2,3-dichlorophenyl hexyl ester	C16H20Cl2O5	362.069	2	91699263		None
395.103	M+CH3OH+H	362.07	Diglycolic acid, 2,4-dichlorophenyl isohexyl ester	C16H20Cl2O5	362.069	2	91698858		None
395.103	M+CH3OH+H	362.07	Diglycolic acid, 2,6-dichlorophenyl hexyl ester	C16H20Cl2O5	362.069	2	91699352		None
395.103	M+CH3OH+H	362.07	5H-Imidazo[1,5-b]isoquinolin-1-one, 3-thioxo-2-(2-trifluoromethylphenyl)-2,3,10,10a-tetrahydro-	C18H13F3N2OS	362.07	1	4624209		None
395.103	M+CH3OH+H	362.07	Ethanone, 1-[1,2,5,6-tetrahydro-5,6-di(4-chlorophenyl)-2-methyl-1,2,4,5-tetrazin-3-yl]-	C17H16Cl2N4O	362.07	1	536698		None
395.103	M+CH3OH+H	362.07	6-Amino-3-tert-butyl-4-(2,4-dichloro-phenyl)-1,4-dihydro-pyrano[2,3-c]pyrazole-5-carbonitrile	C17H16Cl2N4O	362.07	1	2946273		None
395.103	M+CH3OH+H	362.07	1,4-Bis(trifluoroacetyl)-3-methyl-6-(2-methylpropyl)-2,5-diketopiperazine	C12H12F6N2O4	362.07	1	587921		None
395.103	M+CH3OH+H	362.07	1,4-Bis(trifluoroacetyl)-3-(3-methylpropyl)-2,5-diketopiperazine	C12H12F6N2O4	362.07	1	581186		None
395.103	M+CH3OH+H	362.07	Piperazine-1-carboxylic acid, 4-(4-chloro-3-methoxybenzenesulfonyl)-, ethyl ester	C14H19ClN2O5S	362.07	2	1260941		None
395.103	M+CH3OH+H	362.07	Piperazine-1-carboxylic acid, 4-(5-chloro-2-methoxybenzenesulfonyl)-, ethyl ester	C14H19ClN2O5S	362.07	2	1240141		None
395.103	M+CH3OH+H	362.07	2-Benzylidene-1-(4-chloro-phenyl)-3-(2-hydroxy-phenyl)-propane-1,3-dione	C22H15ClO3	362.071	4	5376406		None
451.165	M+H	450.158	Suvorexant	C23H23ClN6O2	450.157	1	57505028		None
451.165	M+H	450.158	Bis[4-diethylamino-3-nitropheny]lsulfone	C20H26N4O6S	450.157	1	285063		None
451.165	M+H	450.158	9,10-anthracenedione, 1,5-dihydroxy-4,8-bis[(3-methylphenyl)amino]-	C28H22N2O4	450.158	0	91745470		None
451.165	M+H	450.158	9,10-anthracenedione, 1,4-dihydroxy-5,8-bis[(4-methylphenyl)amino]-	C28H22N2O4	450.158	0	90299		None
451.165	M+H	450.158	.alpha.-D-Altropyranose, 1-O-methyl-3-C-(diphenylphosphino)-4,6-O-benzylidene-3-deoxy-	C26H27O5P	450.16	3	604263		None
451.165	M+NH4	433.131	Phthalic acid, 3-chloro-2-nitrobenzyl heptyl ester	C22H24ClNO6	433.129	4	91720495		None
451.165	M+NH4	433.131	8-(2-CHLORO-3,4,5-TRIMETHOXY-BENZYL)-2-FLUORO-9-PENT-4-YLNYL-9H-PURIN-6-YLAMINE	C20H21ClFN5O3	433.132	0	448972		None
451.165	M+NH4	433.131	N-Acetylaspartylglutamylglutamate	C16H23N3O11	433.133	4	72715763		C20776
451.165	M+Na	428.176	.alpha.-D-Galactopyranose, 6-diphenylphosphino-6-desoxy-1,2:3,4-di-O-isopropylidene	C24H29O5P	428.175	1	91729981		None
451.165	M+Na	428.176	Oxychlorosene sodium	C20H34ClNaO4S	428.176	1			None
451.165	M+H-H2O	468.168	Strychnine phosphate dihydrate	C21H29N2O8P	468.166	4			None
451.165	M+H-H2O	468.168	b6H-Furo[2',3':4,5]oxazolo[3,2-a]pyrimidin-6-one, 2,3,3a,9a-tetrahydro-3-hydroxy-2-[(triphenylmethoxy)methyl]-, [2S-(2.alpha.,3.beta.,3a.beta.,9a.beta.)]-	C28H24N2O5	468.169	0	618321		None
451.165	M+K	412.202	Lysergic Acid, 2TMS derivative	C22H32N2O2Si2	412.2	4	91744973		None
451.165	M+K	412.202	N-{5-[4-(4-METHYLPIPERAZIN-1-YL)PHENYL]-1H-PYRROLO[2,3-B]PYRIDIN-3-YL}NICOTINAMIDE	C24H24N6O	412.201	2	6914568		None
451.165	M+K	412.202	MMV687749	C24H24N6O	412.201	2	122196546		None
451.165	M+K	412.202	1-[4-[4-[1-(3-methylphenyl)pyrazolo[3,4-d]pyrimidin-4-yl]piperazin-1-yl]phenyl]ethanone	C24H24N6O	412.201	2			None
451.165	M+K	412.202	Diethylmalonic acid, 4-chloro-2-methoxyphenyl octyl ester	C22H33ClO5	412.202	0	91705988		None
451.165	M+K	412.202	Diethylmalonic acid, 2-chloro-4-methoxyphenyl octyl ester	C22H33ClO5	412.202	0	91708353		None
451.165	M+K	412.202	Glutaric acid, 2-chloro-4-methoxyphenyl dec-2-yl ester	C22H33ClO5	412.202	0			None
451.165	M+K	412.202	Diglycolic acid, 4-chlorobenzyl undecyl ester	C22H33ClO5	412.202	0	91712529		None
451.165	M+K	412.202	Adapalene	C28H28O3	412.204	4	60164	HMDB0014355	C12509
451.165	M+K	412.202	5,15-Dimethyl-2,4,7-trimethoxy-9H,10H-4b,9a-([1,2]benzenomethano)indeno[1,2-a]indene	C28H28O3	412.204	4	634359		None
451.165	M+K	412.202	7,15-Dimethyl-2,4,5-trimethoxy-9H,10H-4b,9a-([1,2]benzenomethano)indeno[1,2-a]-indene	C28H28O3	412.204	4	621589		None
451.165	M+ACN+H	409.131	Clebopride hydrochloride	C20H25Cl2N3O2	409.132	2			None
451.165	M+ACN+H	409.131	3-Azetidinecarboxylic acid, 1-(4-fluorobenzoyl)-3-[[(6-methoxy-2-naphthalenyl)oxy]methyl]-	C23H20FNO5	409.133	2	25114442		None
451.165	M+ACN+Na	387.149	Ethanone, 2-(5,7-bisethylamino-[1,2,4]triazolo[4,3-a][1,3,5]triazin-3-ylsulfanyl)-1-(4-methoxyphenyl)-	C17H21N7O2S	387.148	4	987923		None
451.165	M+ACN+Na	387.149	4-{[5-(CYCLOHEXYLAMINO)[1,2,4]TRIAZOLO[1,5-A]PYRIMIDIN-7-YL]AMINO}BENZENESULFONAMIDE	C17H21N7O2S	387.148	4	23586146		None
451.165	M+ACN+Na	387.149	8-tert-Butyl-4-(4-trifluoromethoxy-phenyl)-1-thia-4-aza-spiro[4.5]decan-3-one	C19H24F3NO2S	387.148	3	1827017		None
451.165	M+ACN+Na	387.149	Ethyl 3-[3-(cyclopropylmethoxy)-4-(difluoromethoxy)phenyl]-4-nitropentanoate	C18H23F2NO6	387.149	0	142771716		None
451.165	M+ACN+Na	387.149	Carbamic acid, N-(2-butyl)-N-decyl-, 2,2,2-trichloroethyl ester	C17H32Cl3NO2	387.15	1			None
451.165	M+2Na-H	406.194	N-(4-Oxopent-2-en-2-yl)-O-trimethylsilyltyrosyllencine, methyl ester	C20H30N2O5Si	406.192	3	5374691		None
451.165	M+2Na-H	406.194	4,6-Dichloro-5-heptyl-2-(4-hexylpfenyl)pyrimidine	C23H32Cl2N2	406.194	0	634214		None
451.165	M+2H	900.316
451.165	M+3H	1350.47
451.165	M+H+Na	878.334
451.165	M+2H+Na	1328.49	Fuca(1-2)Galb(1-4)GlcNAcb(1-3)Galb(1-4)GlcNAcb(1-3)Galb(1-4)GlcNAcb-Sp	C50H84N6O35	1328.5	4			None
451.165	M+2Na	856.352
451.165	M+2Na+H	1306.51
451.165	M+CH3OH+H	418.132	15-(6-Mercapto-purin-9-yl)-benzo-15-crown-5	C19H22N4O5S	418.131	1	634499		None
451.165	M+CH3OH+H	418.132	2-(N-((4-Amino-2-methyl-5-pyrimidinyl)methyl)formamido)-5-benzoyloxy-2-pentene-3-sulfinic acid	C19H22N4O5S	418.131	1	5371233		None
451.165	M+CH3OH+H	418.132	NSC345162	C20H28Cl2O5	418.131	0			None
451.165	M+CH3OH+H	418.132	Glutaric acid, 2-chloro-4-methoxyphenyl 8-chlorooctyl ester	C20H28Cl2O5	418.131	0			None
451.165	M+CH3OH+H	418.132	Diuron-paraquat mixture	C21H24Cl2N4O	418.133	2			None
451.165	M+CH3OH+H	418.132	1,4-Bis(trifluoroacetyl)-3-(2-methylpropyl)-6-(1-methylpropyl)-2,5-diketopiperazine	C16H20F6N2O4	418.133	2	550216		None
451.165	M+CH3OH+H	418.132	1,4-Bis(trifluoroacetyl)-3,6-bis(1-methylpropyl)-2,5-diketopiperazine	C16H20F6N2O4	418.133	2	550450		None
451.165	M+CH3OH+H	418.132	1,4-Bis(trifluoroacetyl)-3,6-bis(2-methylpropyl)-2,5-diketopiperazine	C16H20F6N2O4	418.133	2	550414		None
451.165	M+CH3OH+H	418.132	Hexanoic acid, 3,5-dioxo-2-(triphenylphosphoranylidene)-, methyl ester	C25H23O4P	418.133	4	624088		None

## Sheet: Supplementary Table S2
m/z	Adduct	Query Mass	Name	Formula	Exact Mass	PPM Error	PubChem CID	HMDB	KEGG
223.028	M-H	224.035	2,4(1H,3H)-Quinazolinedione, 3-(2-chloroethyl)-	C10H9ClN2O2	224.035	0	78766		None
223.028	M-H	224.035	3-(4-Chlorobenzyl)-2,4-imidazolidinedione	C10H9ClN2O2	224.035	0	1085190		None
223.028	M-H	224.035	5-(4-Chlorophenyl)-5-methyl-2,4-imidazolidinedione	C10H9ClN2O2	224.035	0	134587		None
223.028	M-H	224.035	8-Chloro-1-methyl-3,4-dihydro-1H-1,4-benzodiazepine-2,5-dione	C10H9ClN2O2	224.035	0			None
223.028	M-H	224.035	Ethyl 4-chloro-1H-pyrrolo[2,3-b]pyridine-2-carboxylate	C10H9ClN2O2	224.035	0			None
223.028	M-H	224.035	Imidazo[1,2-a]pyridine-3-carboxylic acid, 6-chloro-, ethyl ester	C10H9ClN2O2	224.035	0	73554937		None
223.028	M-H	224.035	1H-1,3-Benzimidazole-1-carboxylic acid, 2-(chloromethyl)-, methyl ester	C10H9ClN2O2	224.035	0	26435320		None
223.028	M-H	224.035	Ethyl 6-chloro-1H-pyrrolo[2,3-b]pyridine-1-carboxylate	C10H9ClN2O2	224.035	0			None
223.028	M-H	224.035	NSC628354	C10H9ClN2O2	224.035	0			None
223.028	M-H	224.035	7-Chloro-1-methyl-3,4-dihydro-1H-benzo[e][1,4]diazepine-2,5-dione	C10H9ClN2O2	224.035	0	614208		None
223.028	M-H	224.035	1H-1,4-Benzodiazepine-2,5-dione, 7-chloro-3,4-dihydro-1-methyl-	C10H9ClN2O2	224.035	0			None
223.028	M-H	224.035	Acetamide, chloro-N-(2-methyl-6-benzoxazolyl)-	C10H9ClN2O2	224.035	0	590716		None
223.028	M-H	224.035	Ethyl 3-chloroimidazo[1,5-a]pyridine-1-carboxylate	C10H9ClN2O2	224.035	0			None
223.028	M-H	224.035	Methyl 2-(chloromethyl)-1H-benzimidazole-5-carboxylate	C10H9ClN2O2	224.035	0	16646034		None
223.028	M-H	224.035	Methyl 2-(chloromethyl)-1H-benzimidazole-4-carboxylate	C10H9ClN2O2	224.035	0			None
223.028	M-H	224.035	Imidazolidin-2-one, 1-(3-chlorobenzoyl)-	C10H9ClN2O2	224.035	0	711851		None
223.028	M-H	224.035	2-Chloro-4,6-dimethoxy-1,5-naphthyridine	C10H9ClN2O2	224.035	0	614057		None
223.028	M-H	224.035	Sydnone, 3-(p-chlorophenethyl)-	C10H9ClN2O2	224.035	0	568641		None
223.028	M-H	224.035	3-(2-Chloroethyl)quinazoline-2,4(1H,3H)-dione	C10H9ClN2O2	224.035	0			None
223.028	M-H	224.035	N-[3-(Chloromethyl)-1,2-benzoxazol-5-yl]acetamide	C10H9ClN2O2	224.035	0	45490126		None
223.028	M-H	224.035	Ethyl 6-chloro-1H-indazole-3-carboxylate	C10H9ClN2O2	224.035	0			None
223.028	M-H	224.035	5-(Chloromethyl)-10,13-dioxa-4,6-diazatricyclo[7.4.0.0(3,7)]trideca-1(9),2,4,7-tetraene	C10H9ClN2O2	224.035	0	43115285		None
223.028	M-H	224.035	Ethyl 7-chloro-2H-indazole-3-carboxylate	C10H9ClN2O2	224.035	0			None
223.028	M-H	224.035	5-(3-Chlorophenyl)-5-methylimidazolidine-2,4-dione	C10H9ClN2O2	224.035	0	243329		None
223.028	M-H	224.035	Imidazo[1,2-a]pyridinium, 3-(chloroacetyl)-2,3-dihydro-1-methyl-2-oxo-, hydroxide, inner salt	C10H9ClN2O2	224.035	0	600242		None
223.028	M-H	224.035	3-(5-Chloro-1H-benzimidazol-2-yl)propanoic acid	C10H9ClN2O2	224.035	0	6484140		None
223.028	M-H2O-H	242.046	5-Chloro-6-(morpholin-4-yl)pyridine-3-carboxylic acid	C10H11ClN2O3	242.046	2	19869906		None
223.028	M-H2O-H	242.046	Morpholine, 4-(2-chloro-4-nitrophenyl)-	C10H11ClN2O3	242.046	2	108711		None
223.028	M-H2O-H	242.046	2-Chloro-2-phenylethyl allophanate	C10H11ClN2O3	242.046	2			None
223.028	M-H2O-H	242.046	Propanoic acid, 3-[[[(3-chlorophenyl)amino]carbonyl]amino]-	C10H11ClN2O3	242.046	2	3477334		None
223.028	M-H2O-H	242.046	Carbamic acid, (aminocarbonyl)(3-chlorophenyl)-, ethyl ester	C10H11ClN2O3	242.046	2			None
223.028	M-H2O-H	242.046	Methyl 2-methylsulfonyl-.alpha.-d-xylofuranoside	C7H14O7S	242.046	1	267506		None
223.028	M-H2O-H	242.046	3,6,9-Trithia-1,11-undecanediol	C8H18O2S3	242.047	1	10198704		None
223.028	M-H2O-H	242.046	Diphenyltrifluorophosphorane	C12H10F3P	242.047	3	70827		None
223.028	M-H2O-H	242.046	Bicyclo[3.2.1]octan-4-one, 2-(4-methyl-5-thioxo-4,5-dihydrotetrazol-1-yl)-6,8-dioxa-	C8H10N4O3S	242.047	3	3986550		None
223.028	M+Na-2H	202.053	3-pyridinesulfonamide, 6-hydrazinyl-5-methyl-	C6H10N4O2S	202.052	4	91733212		None
223.028	M+Na-2H	202.053	2-(3-Fluorophenyl)pyrimidine-5-carbaldehyde	C11H7FN2O	202.054	4	45073360		None
223.028	M+Na-2H	202.053	3-(6-Fluoro-1H-indol-3-yl)-3-oxopropanenitrile	C11H7FN2O	202.054	4	33729205		None
223.028	M+Na-2H	202.053	2-(4-Fluorophenyl)pyrimidine-5-carbaldehyde	C11H7FN2O	202.054	4	14008472		None
223.028	M+Na-2H	202.053	2-(2-Fluorophenyl)pyrimidine-5-carbaldehyde	C11H7FN2O	202.054	4			None
223.028	M+Na-2H	202.053	2-(6-Fluoro-4-oxo-1,4-dihydroquinolin-1-yl)acetonitrile	C11H7FN2O	202.054	4	43839870		None
223.028	M+Cl	188.059	4-PHENYL-1H-PYRAZOLE-3-CARBOXYLIC ACID	C10H8N2O2	188.059	0			None
223.028	M+Cl	188.059	3-(3-Methyl-1,2,4-oxadiazol-5-yl)benzaldehyde	C10H8N2O2	188.059	0			None
223.028	M+Cl	188.059	Lepidine, 8-nitro-	C10H8N2O2	188.059	0	76048		None
223.028	M+Cl	188.059	2-Phenyl-1H-imidazole-4-carboxylic acid;1H-Imidazole-4-carboxylic acid, 2-phenyl-	C10H8N2O2	188.059	0	2738139		None
223.028	M+Cl	188.059	4-Oxazolecarboxamide, 2-phenyl-	C10H8N2O2	188.059	0	604678		None
223.028	M+Cl	188.059	5-(4-Hydroxyphenyl)pyrimidin-2(1H)-one	C10H8N2O2	188.059	0			None
223.028	M+Cl	188.059	Pyrimidin-4(3H)-one, 6-hydroxy-2-phenyl-	C10H8N2O2	188.059	0	241011		None
223.028	M+Cl	188.059	3-Isocyanato-1-methyl-3H-indol-2-one	C10H8N2O2	188.059	0	51342227		None
223.028	M+Cl	188.059	Quinoline, 2-methyl-6-nitro-	C10H8N2O2	188.059	0			None
223.028	M+Cl	188.059	Pyrazole-4-carboxylic acid, 1-phenyl-	C10H8N2O2	188.059	0	121026		None
223.028	M+Cl	188.059	1-[5-(Pyridin-3-yl)-1,3-oxazol-2-yl]ethan-1-one	C10H8N2O2	188.059	0			None
223.028	M+Cl	188.059	5-Hydroxy-2-oxo-4-phenyl-1,2-dihydropyrimidine	C10H8N2O2	188.059	0	569067		None
223.028	M+Cl	188.059	2,6-Dimethylbenzo-(1,2-d, 3,4-d)bisoxazole	C10H8N2O2	188.059	0			None
223.028	M+Cl	188.059	5-(3-Hydroxyphenyl)pyrimidin-2(1H)-one	C10H8N2O2	188.059	0			None
223.028	M+Cl	188.059	2-(3-Aminophenyl)-1,3-oxazole-4-carbaldehyde	C10H8N2O2	188.059	0			None
223.028	M+Cl	188.059	3-aminoquinoline-4-carboxylic acid	C10H8N2O2	188.059	0			None
223.028	M+Cl	188.059	2-Quinolinecarboxaldehyde, 8-hydroxy-, oxime	C10H8N2O2	188.059	0	135439621		None
223.028	M+Cl	188.059	2-Methyl-6-nitroquinoline	C10H8N2O2	188.059	0	69172		None
223.028	M+Cl	188.059	5-Phenylpyrazole-3-carboxylic acid	C10H8N2O2	188.059	0	121025		None
223.028	M+Cl	188.059	Isoxazole-5-carbonitrile, 3-(4-hydroxyphenyl)-4,5-dihydro-	C10H8N2O2	188.059	0	4919192		None
223.028	M+Cl	188.059	b[3,3'-Bipyridine]-6,6'(1H,1'H)-dione	C10H8N2O2	188.059	0			None
223.028	M+Cl	188.059	2H-Chromen-3-carboxamide, 2-imino-	C10H8N2O2	188.059	0	598873		None
223.028	M+Cl	188.059	2-Methyl-4-nitroquinoline	C10H8N2O2	188.059	0			None
223.028	M+Cl	188.059	3-(1H-Pyrazol-4-yl)benzoic acid	C10H8N2O2	188.059	0	7174253		None
223.028	M+Cl	188.059	3,6-dimethoxyphthalonitrile	C10H8N2O2	188.059	0			None
223.028	M+Cl	188.059	(Quinoxalin-6-yl)acetic acid	C10H8N2O2	188.059	0			None
223.028	M+Cl	188.059	1-Phenyl-1H-pyrazole-5-carboxylic acid	C10H8N2O2	188.059	0	237056		None
223.028	M+Cl	188.059	2-Naphthalenamine, 6-nitro-	C10H8N2O2	188.059	0	458998		None
223.028	M+Cl	188.059	3-(1H-Imidazol-2-yl)benzoic acid	C10H8N2O2	188.059	0	17852070		None
223.028	M+Cl	188.059	2-Naphthylamine, 1-nitro-	C10H8N2O2	188.059	0			None
223.028	M+Cl	188.059	6-Hydroxy-2-phenyl-3(2H)-pyridazinone	C10H8N2O2	188.059	0	74333		None
223.028	M+Cl	188.059	1H-Pyrazole-4-carbaldehyde, 3-(3-hydroxyphenyl)-	C10H8N2O2	188.059	0	4912753		None
223.028	M+Cl	188.059	8-Nitronaphthalen-1-amine	C10H8N2O2	188.059	0	271812		None
223.028	M+Cl	188.059	5-Benzylidenehydantoin	C10H8N2O2	188.059	0	843551		None
223.028	M+Cl	188.059	1,3-Bis(isocyanatomethyl)benzene	C10H8N2O2	188.059	0			None
223.028	M+Cl	188.059	1-Naphthalenamine, 2-nitro-	C10H8N2O2	188.059	0			None
223.028	M+Cl	188.059	7-Methoxy-2-methyl-1,3-benzoxazole-5-carbonitrile	C10H8N2O2	188.059	0	91972717		None
223.028	M+Cl	188.059	5-Nitro-1-naphthalenamine	C10H8N2O2	188.059	0	76759		None
223.028	M+Cl	188.059	4-(1H-Imidazol-5-yl)benzoic acid	C10H8N2O2	188.059	0			None
223.028	M+Cl	188.059	Methyl quinoxaline-2-carboxylate	C10H8N2O2	188.059	0	478049		None
223.028	M+Cl	188.059	2-Aminoquinoline-4-carboxylic acid	C10H8N2O2	188.059	0	3159677		None
223.028	M+Cl	188.059	1-Phenyl-3-formyl-4-hydroxypyrazole	C10H8N2O2	188.059	0	569066		None
223.028	M+Cl	188.059	Quinoline, 8-methyl-5-nitro-	C10H8N2O2	188.059	0	246300		None
223.028	M+Cl	188.059	3-Quinolinecarbonitrile, 1,2,3,4-tetrahydro-1-hydroxy-2-oxo-	C10H8N2O2	188.059	0	604630		None
223.028	M+Cl	188.059	b2,2'-Bipyridine-3,3'-diol	C10H8N2O2	188.059	0	534031		None
223.028	M+Cl	188.059	2-Methylquinazoline-4-carboxylic acid	C10H8N2O2	188.059	0	362511		None
223.028	M+Cl	188.059	2-Nitro-1-naphthalenamine	C10H8N2O2	188.059	0	136403		None
223.028	M+Cl	188.059	6-nitronaphthalen-2-amine	C10H8N2O2	188.059	0			None
223.028	M+Cl	188.059	2,7-Dimethylbenzo-(1,2-d,5,4-d)bisoxazole	C10H8N2O2	188.059	0			None
223.028	M+Cl	188.059	2-(2-Aminophenyl)-1,3-oxazole-4-carbaldehyde	C10H8N2O2	188.059	0			None
223.028	M+Cl	188.059	3-Isoxazolecarboxamide, 5-phenyl-	C10H8N2O2	188.059	0	541773		None
223.028	M+Cl	188.059	1H,9H-Pyrazolo[1,2-a]indazole-1,3(2H)-dione	C10H8N2O2	188.059	0	604746		None
223.028	M+Cl	188.059	m-Xylylene diisocyanate	C10H8N2O2	188.059	0	19262		None
223.028	M+Cl	188.059	b[2,2'-Bipyridine]-6,6'(1H,1'H)-dione	C10H8N2O2	188.059	0			None
223.028	M+Cl	188.059	2-Naphthalenamine, 5-nitro-	C10H8N2O2	188.059	0	604731		None
223.028	M+Cl	188.059	2,4(1H,3H)-Pyrimidinedione, 6-phenyl-	C10H8N2O2	188.059	0	83360		None
223.028	M+Cl	188.059	2,3-Diaminonaphthalene-1,4-dione	C10H8N2O2	188.059	0	4167268		None
223.028	M+Cl	188.059	8-Amino-2-quinolinecarboxylic acid	C10H8N2O2	188.059	0	917054		None
223.028	M+Cl	188.059	8-Hydroxyquinoline-2-carboxamide	C10H8N2O2	188.059	0	2831986		None
223.028	M+Cl	188.059	Imidazole, 4-carboxy-5-phenyl-	C10H8N2O2	188.059	0	604737		None
223.028	M+Cl	188.059	3-Phenyl-1,2-oxazole-5-carboxamide	C10H8N2O2	188.059	0			None
223.028	M+Cl	188.059	2,6-Naphthoquinone, 1,5-diamino-	C10H8N2O2	188.059	0	5375096		None
223.028	M+Cl	188.059	(5-Methyl-[1,3,4]oxadiazol-2-yl)-phenyl-methanone	C10H8N2O2	188.059	0	671274		None
223.028	M+Cl	188.059	1,3-Butanedione, 2-diazo-1-phenyl-	C10H8N2O2	188.059	0	569359		None
223.028	M+Cl	188.059	2-Naphthalenamine, 8-nitro-	C10H8N2O2	188.059	0	604707		None
223.028	M+Cl	188.059	1,4-benzenedicarbonitrile, 2,5-dimethoxy-	C10H8N2O2	188.059	0	12545280		None
223.028	M+Cl	188.059	3-(2H-1,3-Benzodioxol-5-yl)-1H-pyrazole	C10H8N2O2	188.059	0	1477766		None
223.028	M+Cl	188.059	1H-Indole-3-acetamide, alpha-oxo-	C10H8N2O2	188.059	0			None
223.028	M+Cl	188.059	4-Aminoquinoline-3-carboxylic acid	C10H8N2O2	188.059	0	11651286		None
223.028	M+Cl	188.059	1-(p-Nitrophenyl)pyrrole	C10H8N2O2	188.059	0	272431		None
223.028	M+Cl	188.059	2-Furaldehyde azine	C10H8N2O2	188.059	0	9570203		None
223.028	M+Cl	188.059	Quinoline, 6-methyl-3-nitro-	C10H8N2O2	188.059	0	5305631		None
223.028	M+Cl	188.059	(-)-3-Cyanomethyl-3-hydroxy-1H-indol-2(3H)-one	C10H8N2O2	188.059	0	11658413	HMDB0038633	None
223.028	M+Cl	188.059	N-(4-Aminophenyl)-maleimide	C10H8N2O2	188.059	0	122469		None
223.028	M+Cl	188.059	4-(3-Methyl-1,2,4-oxadiazol-5-yl)benzaldehyde	C10H8N2O2	188.059	0			None
223.028	M+Cl	188.059	5-Oxazolecarboxamide, 2-phenyl-	C10H8N2O2	188.059	0	604713		None
223.028	M+Cl	188.059	Benzoic acid, 4-(pyrazol-1-yl)-	C10H8N2O2	188.059	0	736527		None
223.028	M+Cl	188.059	4-Quinolinecarboxamide, N-hydroxy-	C10H8N2O2	188.059	0	604768		None
223.028	M+Cl	188.059	b2,2'-Bipyridine, 1,1'-dioxide	C10H8N2O2	188.059	0	23699		None
223.028	M+Cl	188.059	1-(2-Nitrophenyl)pyrrole	C10H8N2O2	188.059	0	520611		None
223.028	M+Cl	188.059	5-(2-Hydroxyphenyl)pyrimidin-2(1H)-one	C10H8N2O2	188.059	0			None
223.028	M+Cl	188.059	[1,2,3]Oxadiazolo[3,4-a]quinolin-10-ium, 4,5-dihydro-3-hydroxy-, hydroxide, inner salt	C10H8N2O2	188.059	0	582560		None
223.028	M+Cl	188.059	1-Aminoisoquinoline-7-carboxylic acid	C10H8N2O2	188.059	0			None
223.028	M+Cl	188.059	Quinolin-8-ylcarbamic acid	C10H8N2O2	188.059	0			None
223.028	M+Cl	188.059	3-(2-nitrovinyl)-indole	C10H8N2O2	188.059	0	1560156		None
223.028	M+K-2H	186.079	2-(3-Aminophenyl)pyridin-3-ol	C11H10N2O	186.079	0			None
223.028	M+K-2H	186.079	Pyrimidine, 2-phenyl-4-hydroxy-5-methyl-	C11H10N2O	186.079	0	604138		None
223.028	M+K-2H	186.079	Acetamide, N-3-quinolinyl-	C11H10N2O	186.079	0	79448		None
223.028	M+K-2H	186.079	4(1H)-Quinazolinone, 2,3-dihydro-3-propadienyl-	C11H10N2O	186.079	0	583526		None
223.028	M+K-2H	186.079	5-(3-Methylphenyl)pyrimidin-2(1H)-one	C11H10N2O	186.079	0			None
223.028	M+K-2H	186.079	4-[(1H-Pyrazol-1-yl)methyl]benzaldehyde	C11H10N2O	186.079	0			None
223.028	M+K-2H	186.079	9-Oxatricyclo[4.2.1.1(2,5)]dec-3-ene-7,8-dicarbonitrile	C11H10N2O	186.079	0	556301		None
223.028	M+K-2H	186.079	1-Methyl-5-phenyl-1H-pyrazole-3-carbaldehyde	C11H10N2O	186.079	0	14354446		None
223.028	M+K-2H	186.079	Cinnamamide, .alpha.-cyano-.beta.-methyl-, (Z)-	C11H10N2O	186.079	0	2825691		None
223.028	M+K-2H	186.079	5-(4-Methylphenyl)pyrimidin-2(1H)-one	C11H10N2O	186.079	0			None
223.028	M+K-2H	186.079	1H-[1,4]Oxazino[4,3-a][1,3]benzimidazole, 3-methyl-	C11H10N2O	186.079	0	16619325		None
223.028	M+K-2H	186.079	ethanone, 1-(2-methyl-1,8-naphthyridin-3-yl)-	C11H10N2O	186.079	0	145780		None
223.028	M+K-2H	186.079	4-Acetonylquinazoline	C11H10N2O	186.079	0	604223		None
223.028	M+K-2H	186.079	5-(3-Aminophenyl)pyridin-3-ol	C11H10N2O	186.079	0			None
223.028	M+K-2H	186.079	Benzenamine, 4-(3-pyridinyloxy)-	C11H10N2O	186.079	0	3159631		None
223.028	M+K-2H	186.079	4-Methyl-6-phenyl-2(3H)-pyrimidinone	C11H10N2O	186.079	0	233401		None
223.028	M+K-2H	186.079	4(1H)-Quinazolinone, 2,3-dihydro-3-(2-propynyl)-	C11H10N2O	186.079	0	603798		None
223.028	M+K-2H	186.079	Acetamide, N-6-quinolyl-	C11H10N2O	186.079	0	31176		None
223.028	M+K-2H	186.079	2-Methyl-4H-imidazo(2,1-c)(1,4)benzoxazine	C11H10N2O	186.079	0	604183		None
223.028	M+K-2H	186.079	Ketone, methyl 2-methyl-1,8-naphthyridin-3-yl	C11H10N2O	186.079	0			None
223.028	M+K-2H	186.079	2-Phenyl-3-nitroso-5-methylpyrrole	C11H10N2O	186.079	0	604107		None
223.028	M+K-2H	186.079	Naphthalen-2(1H)-one, 1-methylimino-, oxime	C11H10N2O	186.079	0	581607		None
223.028	M+K-2H	186.079	5-(2-Methylphenyl)pyrimidin-2(1H)-one	C11H10N2O	186.079	0			None
223.028	M+K-2H	186.079	1-Acetyl-2-phenylimidazole	C11H10N2O	186.079	0	588989		None
223.028	M+K-2H	186.079	.beta.-Naphthoylhydrazine	C11H10N2O	186.079	0	123485		None
223.028	M+K-2H	186.079	2-Methyl-6-phenylpyrimidin-4-ol	C11H10N2O	186.079	0	604083		None
223.028	M+K-2H	186.079	2-Cyano-3-(4-methylphenyl)prop-2-enamide	C11H10N2O	186.079	0	5715107		None
223.028	M+K-2H	186.079	1-[4-(1H-Imidazol-2-yl)phenyl]ethan-1-one	C11H10N2O	186.079	0			None
223.028	M+K-2H	186.079	3-Methylquinoline-4-carboxamide	C11H10N2O	186.079	0	604174		None
223.028	M+K-2H	186.079	Cyclopentene-1-carbonitrile, 2-(2-furfurylidenamino)-	C11H10N2O	186.079	0	604100		None
223.028	M+K-2H	186.079	4-Propoxyphthalonitrile	C11H10N2O	186.079	0	588896		None
223.028	M+K-2H	186.079	Acetamide, N-1-isoquinolinyl-	C11H10N2O	186.079	0	588988		None
223.028	M+K-2H	186.079	Deoxyvasicinone	C11H10N2O	186.079	0	68261		C10659
223.028	M+K-2H	186.079	3-[(1H-Pyrazol-1-yl)methyl]benzaldehyde	C11H10N2O	186.079	0			None
223.028	M+K-2H	186.079	4,5-Dihydro-1-phenyl-1H-furo(2,3-c)pyrazole	C11H10N2O	186.079	0	604220		None
223.028	M+K-2H	186.079	2,3-Trimethylene-4-quinazolone	C11H10N2O	186.079	0			None
223.028	M+K-2H	186.079	2-(4-Methylphenyl)-pyrimidin-4(3H)-one	C11H10N2O	186.079	0	604154		None
223.028	M+K-2H	186.079	Acetamide, N-8-quinolyl-	C11H10N2O	186.079	0	36591		None
223.028	M+K-2H	186.079	3-(5,6-dihydro-4H-1,3-oxazin-2-yl)benzonitrile	C11H10N2O	186.079	0	46844333		None
223.028	M+K-2H	186.079	Pyridine, 2-phenoxy-4-amino-	C11H10N2O	186.079	0	603950		None
223.028	M+K-2H	186.079	2-Methylcinchoninamide	C11H10N2O	186.079	0	85122		None
223.028	M+K-2H	186.079	b5-Methoxy-2,2'-bipyridyl	C11H10N2O	186.079	0	604153		None
223.028	M+K-2H	186.079	b4'-(Imidazol-1-yl)acetophenone	C11H10N2O	186.079	0	82316		None
223.028	M+K-2H	186.079	(5-Methoxy-1H-indol-3-yl)acetonitrile	C11H10N2O	186.079	0	3564783		None
223.028	M+K-2H	186.079	5-Methyl-1-(pyridin-3-yl)-1H-pyrrole-2-carbaldehyde	C11H10N2O	186.079	0			None
223.028	M+K-2H	186.079	2-(3-Aminophenyl)pyridin-4(1H)-one	C11H10N2O	186.079	0			None
223.028	M+K-2H	186.079	6-(3-Aminophenyl)pyridin-3-ol	C11H10N2O	186.079	0			None
223.028	M+K-2H	186.079	4-(Pyrazol-1-ylmethyl)benzaldehyde	C11H10N2O	186.079	0	18525876		None
223.028	M+K-2H	186.079	L-Oxonoreleagnine	C11H10N2O	186.079	0	87371		None
223.028	M+K-2H	186.079	Acetophenone, 2-(imidazol-1-yl)-;2-(1H-Imidazol-1-yl)-1-phenylethanone	C11H10N2O	186.079	0	32235		None
223.028	M+K-2H	186.079	1-Phenyl-2-methyl-pyrimidin-4(1H)-one	C11H10N2O	186.079	0	589332		None
223.028	M+K-2H	186.079	3-Indoleacetonitrile, 7-methoxy-	C11H10N2O	186.079	0	604224		None
223.028	M+K-2H	186.079	Credazine	C11H10N2O	186.079	0	26715		C19116
223.028	M+K-2H	186.079	N-(2-Cyano-1-methylvinyl)benzamide	C11H10N2O	186.079	0	5369637		None
223.028	M+K-2H	186.079	5-Methyl-2-(pyrazol-1-yl)benzaldehyde	C11H10N2O	186.079	0	26316535		None
223.028	M+K-2H	186.079	Furaldehyde phenylhydrazone	C11H10N2O	186.079	0	6436740		None
223.028	M+K-2H	186.079	3-(3-Aminophenyl)pyridin-2(1H)-one	C11H10N2O	186.079	0			None
223.028	M+K-2H	186.079	.alpha.-Naphthoylhydrazine	C11H10N2O	186.079	0	72689		None
223.028	M+K-2H	186.079	6-METHYL-2-PHENYL 3-PYRIDAZINONE	C11H10N2O	186.079	0			None
223.028	M+K-2H	186.079	4(1H)-Pyrimidinone, 6-methyl-2-phenyl-	C11H10N2O	186.079	0	604122		None
223.028	M+K-2H	186.079	3-(Pyridin-2-yloxy)aniline	C11H10N2O	186.079	0	13150573		None
223.028	M+K-2H	186.079	1H-Imidazole-2-carboxaldehyde, 1-(phenylmethyl)-	C11H10N2O	186.079	0	139082		None
223.028	M+K-2H	186.079	1-Methoxy-1H-indole-3-acetonitrile	C11H10N2O	186.079	0	11954881	HMDB0040973	None
223.028	M+K-2H	186.079	1-Methyl-3-phenyl-1H-pyrazole-4-carbaldehyde	C11H10N2O	186.079	0	603947		None
223.028	M+K-2H	186.079	2-(Quinolin-4-yl)acetamide	C11H10N2O	186.079	0			None
223.028	M+K-2H	186.079	acetamide, 2-cyano-N-(4-ethenylphenyl)-	C11H10N2O	186.079	0	91729898		None
223.028	M+K-2H	186.079	3-(4-Methylphenyl)-1H-pyrazole-4-carbaldehyde	C11H10N2O	186.079	0	2760667		None
223.028	M+FA-H	178.03	Nickel, [(1,2,3-.eta.)-2-butenyl](.eta.5-2,4-cyclopentadien-1-yl)-	C9H12Ni	178.029	3			None
223.028	M+FA-H	178.03	Nickel, (.eta.5-2,4-cyclopentadien-1-yl)[(1,2,3-.eta.)-2-methyl-2-propenyl]-	C9H12Ni	178.029	3			None
223.028	M+FA-H	178.03	6-Chloroquinolin-3-amine	C9H7ClN2	178.03	0			None
223.028	M+FA-H	178.03	4-Chloro-8-methylquinazoline	C9H7ClN2	178.03	0			None
223.028	M+FA-H	178.03	5-Chloro-2-methylquinoxaline	C9H7ClN2	178.03	0	592149		None
223.028	M+FA-H	178.03	4-CHLORO-1-PHENYLPYRAZOLE;1H-Pyrazole, 4-chloro-1-phenyl-	C9H7ClN2	178.03	0	601137		None
223.028	M+FA-H	178.03	4-Amino-7-chloroquinoline	C9H7ClN2	178.03	0			None
223.028	M+FA-H	178.03	4-(4-Chlorophenyl)-1H-imidazole;4-(4-CHLOROPHENYL)IMIDAZOLE	C9H7ClN2	178.03	0	448632		None
223.028	M+FA-H	178.03	2-Chloro-3-methylquinoxaline	C9H7ClN2	178.03	0	236276		None
223.028	M+FA-H	178.03	8-Quinolinamine, 4-chloro-	C9H7ClN2	178.03	0	12604274		None
223.028	M+FA-H	178.03	5-CHLORO-1-PHENYLPYRAZOLE;1H-Pyrazole, 5-chloro-1-phenyl-	C9H7ClN2	178.03	0	601140		None
223.028	M+FA-H	178.03	3-(4-Chlorophenyl)-1H-pyrazole	C9H7ClN2	178.03	0	714291		None
223.028	M+FA-H	178.03	4-Amino-6-chloroquinolin	C9H7ClN2	178.03	0	601400		None
223.028	M+FA-H	178.03	1-(2-Chlorophenyl)imidazole	C9H7ClN2	178.03	0	142858		None
223.028	M+FA-H	178.03	1-(4-Chlorophenyl)imidazole	C9H7ClN2	178.03	0	142859		None
223.028	M+FA-H	178.03	Propanenitrile, 2-chloro-3-phenylimino-	C9H7ClN2	178.03	0	601136		None
223.028	M+FA-H	178.03	5-Chloroquinolin-4-amine	C9H7ClN2	178.03	0			None
223.028	M+FA-H	178.03	6-Chloro-2-methylquinoxaline	C9H7ClN2	178.03	0	289727		None
223.028	M+FA-H	178.03	4-Chloro-2-methyl-1,8-naphthyridine	C9H7ClN2	178.03	0			None
223.028	M+FA-H	178.03	2-Chloro-3-(1H-pyrrol-1-yl)pyridine	C9H7ClN2	178.03	0	2757908		None
223.028	M+FA-H	178.03	Imidazole, 1-(m-chlorophenyl)-	C9H7ClN2	178.03	0	99349		None
223.028	M+FA-H	178.03	2-chloroquinolin-8-amine	C9H7ClN2	178.03	0			None
223.028	M+FA-H	178.03	Phthalazine, 1-chloro-4-methyl-	C9H7ClN2	178.03	0	269733		None
223.028	M+FA-H	178.03	4-(4-Chlorophenyl)-1H-pyrazole	C9H7ClN2	178.03	0	4425519		None
223.028	M+FA-H	178.03	4-Phenyl-5-chloro-1H-imidazole	C9H7ClN2	178.03	0	601159		None
223.028	M+FA-H	178.03	4-Quinolinamine, 7-chloro-	C9H7ClN2	178.03	0	94711		None
223.028	M+FA-H	178.03	6-Chloroisoquinolin-3-amine	C9H7ClN2	178.03	0			None
223.028	M+FA-H	178.03	5-Amino-1-chloroisoquinoline	C9H7ClN2	178.03	0			None
223.028	M+FA-H	178.03	8-Quinolinamine, 6-chloro-	C9H7ClN2	178.03	0	79618		None
223.028	M+FA-H	178.03	2-Chloro-7-methylquinoxaline	C9H7ClN2	178.03	0	588600		None
223.028	M+FA-H	178.03	3-CHLORO-1-PHENYLPYRAZOLE;1H-Pyrazole, 3-chloro-1-phenyl-	C9H7ClN2	178.03	0	601139		None
223.028	M+FA-H	178.03	4-Chloro-6-methyl-1,5-naphthyridine	C9H7ClN2	178.03	0	601398		None
223.028	M+FA-H	178.03	bAcetic acid, 2,2'-thiobis-, dimethyl ester;b2	2-THIOBIS(ACETIC ACID) DIMETHYL ESTER""	C6H10O4S	178.03	0	85233
223.028	M+FA-H	178.03	5-Methyl-6,8-dioxa-3-thiabicyclo[3.2.1]octane 3,3-dioxide	C6H10O4S	178.03	0	538691		None
223.028	M+FA-H	178.03	b3,3'-Thiobispropanoic acid;Thiobispropanoic acid;Thiodipropionic acid	C6H10O4S	178.03	0	8096	HMDB0031162	None
223.028	M+FA-H	178.03	2,3-Dihydroxy-5-methylthio-4-pentenoic acid	C6H10O4S	178.03	0	154603736	HMDB0240388	None
223.028	M+FA-H	178.03	Bis(2-carboxyethyl) sulfide	C6H10O4S	178.03	0			None
223.028	M+FA-H	178.03	Trimethyl{[1-(methylsulfanyl)ethenyl]sulfanyl}silane	C6H14S2Si	178.031	4			None
223.028	M-2H	448.072	1H-Imidazole-5-carboxylic acid, 4-(((4-(bis(2-chloroethyl)amino)phenyl)sulfonyl)amino)-1-methyl-, ethyl ester	C17H22Cl2N4O4S	448.074	4			None
223.028	M-3H	672.106
317.948	M-H	318.955
317.948	M-H2O-H	336.966
317.948	M+Na-2H	296.973	N-(1-Hydroxy-2,2,2-trichloroethyl)benzyl urethane	C10H10Cl3NO3	296.973	0	572647		None
317.948	M+Na-2H	296.973	Carbonic acid, monoamide, N-(4-methoxyphenyl)-, 2,2,2-trichloroethyl ester	C10H10Cl3NO3	296.973	0	6422525		None
317.948	M+Na-2H	296.973	Trichloroacetamide, N-(2,4-dimethoxyphenyl)-	C10H10Cl3NO3	296.973	0	875373		None
317.948	M+Cl	282.978
317.948	M+K-2H	280.999	3-Acetyl-5-(2-fluorobenzylidene)rhodanine	C12H8FNO2S2	280.998	3	5373286		None
317.948	M+FA-H	272.949
317.948	M-2H	637.911
317.948	M-3H	956.864	SM d52:0	C57H117N2O6P	956.865	0			None
329.046	M-H	330.053	2-(4-Acetamidophenyl)-4-chloro-5-nitrobenzimidazole	C15H11ClN4O3	330.052	4	3147177		None
329.046	M-H	330.053	Oxazolo[2,3-f]purine-2,4(1H,3H)-dione, 7-(4-chlorophenyl)-1,3-dimethyl-	C15H11ClN4O3	330.052	4	630275		None
329.046	M-H	330.053	Aluminum acetoacetate	(C4H5O3)3. Al	330.053	0	163311807		C17688
329.046	M-H	330.053	2,2,2-Trifluoro-1-phenylethyl p-toluenesulfonate	C15H13F3O3S	330.054	1	285387		None
329.046	M-H	330.053	Propionic acid, 3,3,3-trifluoro-2-hydroxy-2-(3-methyl-5-phenylthiophen-2-yl)-, methyl ester	C15H13F3O3S	330.054	1	623198		None
329.046	M-H2O-H	348.064	Methyl 7-methoxycarbonylamino-3-methoxymethyl-3-cephem-4-carboxylate 1,1-dioxide	C12H16N2O8S	348.063	4	607598		None
329.046	M-H2O-H	348.064	Tephcalostan B	C20H12O6	348.063	2	25243039		None
329.046	M-H2O-H	348.064	l-Lysine, N2-[(2,4-dichlorophenoxy)acetyl]-	C14H18Cl2N2O4	348.064	0	15693803		None
329.046	M-H2O-H	348.064	6-Amino-2-phenyl-4-thiophen-2-yl-4-trifluoromethyl-1,4-dihydro-pyrimidine-5-carbonitrile	C16H11F3N4S	348.066	3	624286		None
329.046	M-H2O-H	348.064	2,4-Diamino-6-[[3,4-dichlorobenzyl]methylamino]pyrido[3,2-d]pyrimidine	C15H14Cl2N6	348.066	3	605244		None
329.046	M+Na-2H	308.071	3-(4-Fluoro-benzoyl)-5H-[1,2,3]triazolo[1,5-a]quinoxalin-4-one	C16H9FN4O2	308.071	1	624418		None
329.046	M+Na-2H	308.071	3-(2H-1,3-Benzodioxol-5-yl)-9-fluoro-[1,2,4]triazolo[4,3-c]quinazoline	C16H9FN4O2	308.071	1	17593720		None
329.046	M+Na-2H	308.071	Benzamide, N-(4-chlorophenyl)-4-(2-pyridyl)-	C18H13ClN2O	308.072	0	602790		None
329.046	M+Na-2H	308.071	Biphenyl-2-carboxylic acid (5-chloro-pyridin-2-yl)-amide	C18H13ClN2O	308.072	0	602354		None
329.046	M+Na-2H	308.071	pinazepam	C18H13ClN2O	308.072	0	40391	HMDB0041988	None
329.046	M+Na-2H	308.071	Furane-2-carboxylic acid, 5-(4-acetyl-2,5-dimethyl-3-furylmethylthiomethyl)-	C15H16O5S	308.072	1	602926		None
329.046	M+Cl	294.077	4-Nitro-benzoic acid (4-cyano-benzylidene)-hydrazide	C15H10N4O3	294.075	4	6875542		None
329.046	M+Cl	294.077	2-Amino-6-[(4-methoxyphenyl)carbonyl]-4-oxo-3-azabicyclo[3.1.0]hex-2-ene-1,5-dicarbonitrile	C15H10N4O3	294.075	4	45490194		None
329.046	M+Cl	294.077	6-(6-Methoxynaphthalen-2-yl)-[1,2,5]oxadiazolo[3,4-b]pyrazin-5-ol	C15H10N4O3	294.075	4	51138592		None
329.046	M+Cl	294.077	1-naphthalenol, 2-[2-(5-nitro-2-pyridinyl)diazenyl]-	C15H10N4O3	294.075	4	135754927		None
329.046	M+Cl	294.077	1H-Benzofuro[3,2-E]indole-1,2(3H)-dione, 1-semicarbazone	C15H10N4O3	294.075	4	5377273		None
329.046	M+Cl	294.077	Phenol, 4-nitro-2-[(6-quinoxalinylimino)methyl]-	C15H10N4O3	294.075	4	626301		None
329.046	M+Cl	294.077	1-naphthalenol, 2-[2-(3-nitro-2-pyridinyl)diazenyl]-	C15H10N4O3	294.075	4	136241749		None
329.046	M+Cl	294.077	4(3H)-Quinazolinone, 3-[[(4-nitrophenyl)methylene]amino]-	C15H10N4O3	294.075	4			None
329.046	M+Cl	294.077	5-(p-Nitrophenylazo)-8-hydroxyquinoline	C15H10N4O3	294.075	4	589157		None
329.046	M+Cl	294.077	5-Chloro-2-oxo-benzooxazole-3-carboxylic acid cyclohexylamide	C14H15ClN2O3	294.077	1	598162		None
329.046	M+Cl	294.077	Ethyl 4-(4-chlorophenyl)-6-methyl-2-oxo-1,2,3,4-tetrahydropyrimidine-5-carboxylate	C14H15ClN2O3	294.077	1	602918		None
329.046	M+Cl	294.077	3-[(4-Chloro-3,5-dimethyl-1H-pyrazol-1-yl)methyl]-4-methoxybenzoic acid	C14H15ClN2O3	294.077	1	4715107		None
329.046	M+Cl	294.077	OCP_295.0845_17.0	C14H15ClN2O3	294.077	1	17279890		None
329.046	M+Cl	294.077	Isoxazole-4-carboxamide, 3-(2-chlorophenyl)-5-methyl-N-(2-methoxyethyl)-	C14H15ClN2O3	294.077	1	540816		None
329.046	M+Cl	294.077	6-Chloro-5-ethyl-6-methoxycyclohexa-2,4-dien-1-yl pyrimidine-5-carboxylate	C14H15ClN2O3	294.077	1			None
329.046	M+Cl	294.077	3-[6-Chloro-1-(3-methoxypropyl)-1,3-benzodiazol-2-yl]prop-2-enoic acid	C14H15ClN2O3	294.077	1			None
329.046	M+K-2H	292.097	1-[1-(4-Methoxyphenyl)-1-oxopropan-2-yl]ethane-1,1,2,2-tetracarbonitrile	C16H12N4O2	292.096	4	45490362		None
329.046	M+K-2H	292.097	2-(Furan-2-yl)-7-(4-methoxyphenyl)-[1,2,4]triazolo[1,5-a]pyrimidine	C16H12N4O2	292.096	4	56920168		None
329.046	M+K-2H	292.097	4-pyridinecarboxamide, 2-[2-(1-hydroxy-2-naphthalenyl)diazenyl]-	C16H12N4O2	292.096	4	136654453		None
329.046	M+K-2H	292.097	2-Naphthalenamine, 1-[(4-nitrophenyl)azo]-	C16H12N4O2	292.096	4	575508		None
329.046	M+K-2H	292.097	1H-imidazole-5-carboxamide, 4-benzoyl-N-(2-pyridyl)-	C16H12N4O2	292.096	4	604408		None
329.046	M+K-2H	292.097	bN'-((8-Hydroxy-2-quinolinyl)methylene)isonicotinohydrazide	C16H12N4O2	292.096	4	135479730		None
329.046	M+K-2H	292.097	2-(2-Furyl)-7-(3-methoxyphenyl)[1,2,4]triazolo[1,5-a]pyrimidine	C16H12N4O2	292.096	4	56922485		None
329.046	M+K-2H	292.097	C.I. Solvent Red 5	C16H12N4O2	292.096	4			None
329.046	M+K-2H	292.097	[1,2,4]Triazino[4,3-a][1,3]benzimidazole-3,4-dione, 2,10-dihydro-10-(phenylmethyl)-	C16H12N4O2	292.096	4	5305167		None
329.046	M+K-2H	292.097	Benzonitrile, 2-[1,5-dihydro-3-(4-methoxyphenyl)-5-oxo-4H-1,2,4-triazol-4-yl]-	C16H12N4O2	292.096	4	12123611		None
329.046	M+K-2H	292.097	bUrea, N-(4-chlorophenyl)-N'-[3-(2-furanyl)-1-methylpropyl]-	C15H17ClN2O2	292.098	1	3776112		None
329.046	M+K-2H	292.097	1-(4-Chlorophenoxy)-1-(1H-imidazol-1-yl)-3,3-dimethylbutan-2-one;Climbazol	C15H17ClN2O2	292.098	1	37907		None
329.046	M+K-2H	292.097	8-[4-Chlorobutylamido-6-methoxy-4-methylquinoline	C15H17ClN2O2	292.098	1	611924		None
329.046	M+K-2H	292.097	Ethyl 6-amino-4-(2-chlorophenyl)-2-methyl-4,5-dihydropyridine-3-carboxylate	C15H17ClN2O2	292.098	1			None
329.046	M+K-2H	292.097	5-(5-Chloro-3,4-dimethylpyrrol-2-ylidenemethyl)-3,4-dimethyl-1H-pyrrole-2-carboxylic acid, methyl ester	C15H17ClN2O2	292.098	1	5377114		None
329.046	M+K-2H	292.097	Climbazole	C15H17ClN2O2	292.098	1			None
329.046	M+K-2H	292.097	2-Cyclopenten-1-one, 2-(4-chloroanilino)-4-morpholino-	C15H17ClN2O2	292.098	1	609868		None
329.046	M+K-2H	292.097	Trimethylsilyl-4-(methylsulfanyl)-2-[(trimethylsilyl)oxy]but-2-enoate	C11H24O3SSi2	292.098	3	91696328		None
329.046	M+K-2H	292.097	S-[3-[3-acetylsulfanylpropyl(dimethyl)silyl]propyl] ethanethioate	C12H24O2S2Si	292.099	4			None
329.046	M+FA-H	284.048	Imidazo[4,5-c]quinoline, 2-amino-7-chloro-4-[2-furyl]-	C14H9ClN4O	284.046	4	625145		None
329.046	M+FA-H	284.048	3-Chloro-6-oxo-1-phenyl-2,7-diazabicyclo[3.2.1]oct-3-ene-4,5-dicarbonitrile	C14H9ClN4O	284.046	4	91721218		None
329.046	M+FA-H	284.048	NSC351389	C14H9ClN4O	284.046	4			None
329.046	M+FA-H	284.048	acetamide, N-[1,3-dihydro-7-[(methylsulfonyl)amino]-1-oxo-4-isobenzofuranyl]-	C11H12N2O5S	284.047	3	91691918		None
329.046	M+FA-H	284.048	But-2-enoic acid, 4-(5-ethoxycarbonyl-4-methyl-2-thiazolylamino)-4-oxo-	C11H12N2O5S	284.047	3	903429		None
329.046	M+FA-H	284.048	1-(4-Nitrobenzene-1-sulfonyl)piperidin-4-one	C11H12N2O5S	284.047	3			None
329.046	M+FA-H	284.048	Pentafluoropropionic acid, 4-methoxybenzyl ester	C11H9F5O3	284.047	2	578130		None
329.046	M+FA-H	284.048	3-Methoxybenzyl alcohol, pentafluoropropionate	C11H9F5O3	284.047	2	91711178		None
329.046	M+FA-H	284.048	Carbonic acid, pentafluorobenzyl propyl ester	C11H9F5O3	284.047	2	91727646		None
329.046	M+FA-H	284.048	3,3-Difluoro-3-phenoxy-2-trifluoromethyl-propionic acid methyl ester	C11H9F5O3	284.047	2	564971		None
329.046	M+FA-H	284.048	2-Methoxy-5-methylphenol, pentafluoropropionate	C11H9F5O3	284.047	2	91740909		None
329.046	M+FA-H	284.048	2-Phenoxyethanol, pentafluoropropionate	C11H9F5O3	284.047	2	91730733		None
329.046	M+FA-H	284.048	3,3,4,4,4-Pentafluoro-2-hydroxy-2-(2-methylphenyl)butanoic acid	C11H9F5O3	284.047	2			None
329.046	M+FA-H	284.048	4-[6-(2-Methyl-1,3-oxazol-4-yl)-[1,2,4]Triazolo[3,4-b][1,3,4]thiadiazol-3-yl]pyridine	C12H8N6OS	284.048	0	52900178		None
329.046	M+FA-H	284.048	3-[6-(2-Methyl-1,3-oxazol-4-yl)-[1,2,4]triazolo[3,4-b][1,3,4]thiadiazol-3-yl]pyridine	C12H8N6OS	284.048	0	52898794		None
329.046	M+FA-H	284.048	2-[6-(4-Methyl-1,3-oxazol-2-yl)-[1,2,4]triazolo[3,4-b][1,3,4]thiadiazol-3-yl]pyridine	C12H8N6OS	284.048	0	91703460		None
329.046	M-2H	660.108
329.046	M-3H	990.16
